# Supplementary material for: Metabolic changes in the developing sugarcane culm associated with high yield and early high sugar content
Source: Plant Direct. 2020 Nov 11;4(11):e00276. doi: 10.1002/pld3.276 (PMC7656173; doi:10.1002/pld3.276)
Supplement: Supplementary file 1 — Supplementary Material [file PLD3-4-e00276-s001.xlsx]

## Sheet: Dataset Description
Supplemental Dataset 1	Metabolome (Matrix 360 samples X 74 metabolites) - Relative concentrations
Supplemental Dataset 2	Commercial Agronomic Traits (Matrix 360 samples X 17 traits)

## Sheet: Supplemental Dataset 1
Supplemental Dataset 1, Metabolome (Matrix 360 samples X 74 metabolites) - Relative concentrations
Samples	Stage	Group	1-O-Caffeoylquinic acid	3-Coumaric acid	3-Cyano-L-alanine	4-Aminobutanoic acid	Aconitic acid	Alanine	Arabinose	Arabitol	Asparagine	Aspartic acid	Beta-alanine	B-Sitosterol	Caffeic acid	Campesterol	Cellobiose	Citric acid	D-Fructose	Erythritol	Erythronic acid	Ethanolamine	Ferulic acid	Fumaric acid	Galactinol	Galactose	Gluconate	Glucose	Glucose 6-phosphate	Glucuronic acid	Glutamic acid	Glyceric acid	Glycerol	glycerol-3-phosphate	Glycine	Glycolic acid	Hexadecanoic acid	Isoleucine	Itaconic acid	Kestose	Lactic acid	Lysine	Malic acid	Mannitol	Methionine	Monomethylphosphate	myo Inositol	Nicotinic acid	p-Coumaroyl quinic acid
S1_KQ228_R1	S1	S1_KQ228	156.16	4.11	48.24	6.9	1174.33	9.62	2.37	1.38	40.27	9.64	0.42	1.79	20.51	0.49	1.58	1.89	3756.07	0.54	0.51	12.23	1.04	1.8	36.9	25.81	1.86	7921.85	4.76	4.33	6.75	1.31	13.08	1.05	7.34	0.32	20.49	10.57	6.06	1.15	5.7	1.79	44.15	1.61	1.12	3.57	122.16	0.54	35.44
S1_KQ228_R2	S1	S1_KQ228	180.03	4.88	54.28	17.8	1076.22	16.46	2.49	1.54	38.32	17.27	0.61	0.36	13.81	0.1	0.96	2	3524.6	0.49	0.45	15.55	1.34	1.69	24.74	17.69	3.34	7341.23	8.2	5.74	17.07	1.61	11.14	1.52	8.35	0.27	13.69	8.51	4.19	0.81	2.31	3.19	48.21	1.31	1.9	5.89	103.2	0.6	71.32
S1_KQ228_R3	S1	S1_KQ228	2.11	5.67	43.81	49.13	1487.4	25.89	26.07	2.84	26.65	21.37	0.83	0.39	7.91	0.03	16.58	1.55	4421.86	0.95	0.67	33.88	0.89	2.59	1.56	26.46	7.55	8307.41	1.81	6.49	7.66	3.26	49	0.52	9.12	0.33	18.64	13.21	8.29	0.3	3.17	5.49	60.94	1.96	1.08	1.77	131.03	1.05	48.11
S1_KQ236_R1	S1	S1_KQ236	115.93	3.35	58.61	14.1	1463.06	14.53	2.22	1.09	53.3	27.09	0.59	1.38	22.3	0.35	0.45	1.25	3179.74	0.39	0.7	15.9	0.93	2.02	48.35	22.71	1.08	5937.11	5.53	2.71	10.53	0.58	12.12	1.43	10.13	0.24	15.35	7.23	7.2	0.33	3.39	2.33	28.14	1.22	1.13	3.86	86.21	0.52	26.35
S1_KQ236_R2	S1	S1_KQ236	83.54	2.7	65.63	20.99	679.05	16.7	2.38	0.56	36.79	17.11	0.44	0.86	3.61	0.31	1.06	0.91	3798.42	0.2	0.59	17.17	0.28	0.91	59.82	33.19	1.68	7285.43	2.33	2	7.08	0.38	11.47	0.67	6.54	0.21	11.68	7.51	2	0.86	3.68	2.16	14.81	1.54	1.16	2.14	89.76	0.2	2.16
S1_KQ236_R3	S1	S1_KQ236	138.45	3.68	58.63	20.58	1063.79	15.2	2.14	1.08	36.77	22.56	0.53	0.65	14.82	0.23	0.64	1.34	3610.01	0.38	0.75	26.5	0.64	1.42	49.37	17.43	3.95	6773.05	4.73	3.57	10.59	0.68	14.58	1.06	7.56	0.28	14.02	8.57	4.65	0.21	4.14	2.45	26.49	1.52	0.93	3.67	79.33	0.39	31.9
S1_KQB09-20432_R1	S1	S1_KQB09-20432	63.52	5.03	25.42	7.3	1612.72	3.99	2.11	1.44	5.98	6.89	0.18	2.91	16.6	0.2	0.66	1.6	2910.7	0.59	1.01	5.31	0.96	2.41	39.82	20.07	2.24	5981.44	2.36	4.2	5.56	0.69	15.53	0.76	3.33	0.33	28.58	3.38	7.43	0.4	2.99	0.78	42.79	1.41	0.31	2.25	63.99	0.48	3.73
S1_KQB09-20432_R2	S1	S1_KQB09-20432	78.59	4.76	49.74	7.53	1445.33	5.14	2.47	1.96	13.13	10.93	0.25	2.09	19.94	0.18	0.47	1.17	3261.34	0.66	1.14	10.42	1.06	2.14	28.69	21.31	2.25	6524.35	2.6	4.83	7.74	0.82	14.93	0.83	3.77	0.3	24.43	5.24	4.49	0.35	4.43	1.07	37.22	1.88	0.43	3.26	78.09	0.36	8.77
S1_KQB09-20432_R3	S1	S1_KQB09-20432	55.7	6.22	62.13	10.09	1182.18	5.59	2.3	2.39	10.01	10.79	0.31	4.95	18.1	0.13	0.52	1.17	3443.24	0.82	1.06	5.81	1.17	1.82	28.13	21.52	2.42	6686.31	1.88	5.57	6.28	0.73	15.45	0.75	5.78	0.35	49.57	6.25	5.45	0.39	2.29	1.14	35.65	1.66	0.44	2.35	86.14	0.6	5.25
S1_MQ239_R1	S1	S1_MQ239	111.32	4.66	48.12	19.05	1946.23	14.07	2.15	1.65	51.51	11.45	0.81	0.38	9.88	0.08	0.67	2.2	4193.87	0.6	0.51	11.15	0.94	1.74	31.22	21.9	1.06	7563.49	5.99	4.38	9.93	0.93	10.55	1.49	9.26	0.21	11.08	8.35	4.33	0.55	1.16	1.38	36.45	2.19	1.08	1.68	105.03	0.67	27.74
S1_MQ239_R2	S1	S1_MQ239	93.12	5.78	38.93	15.4	1541.37	11.95	1.77	2.97	13.62	12.91	0.49	0.53	14.17	0.05	0.86	1.08	3351.88	0.93	0.46	4.79	1.21	1.62	16.08	14.19	1.84	5637.57	1.51	3.95	5.63	0.98	14.76	0.93	5.28	0.29	19.1	7.54	4.24	0.16	1.23	1.26	29.01	0.97	0.37	1.38	85.93	0.66	28.89
S1_MQ239_R3	S1	S1_MQ239	181.04	3.97	19.4	25.99	1820.15	9.49	1.43	0.67	16.11	10.29	0.7	0.59	4.84	0.13	0.53	1.18	4081.96	0.42	0.34	14.46	0.57	1.28	20.68	12.41	1.03	7018.35	3.81	4.48	4	0.87	14	0.85	6.34	0.24	7.32	7.74	2.03	0.26	2.01	1.12	33.07	0.87	0.45	1.79	66.94	0.19	68.99
S1_Q124_R1	S1	S1_Q124	30.8	3.72	19.74	17.35	1362.68	7.5	1.51	2.13	6.61	10.73	0.27	0.46	13.22	0.05	0.19	0.93	3394.11	0.63	0.54	16.53	0.75	1.59	10.76	14.23	1.08	6094.21	2.13	4.14	5.39	0.5	16.29	0.54	3.27	0.25	17.07	6.3	5.43	0.22	1.82	0.48	35.13	0.45	0.42	1.99	84.75	0.76	7.41
S1_Q124_R2	S1	S1_Q124	0.92	3.34	41.17	68.25	1492.1	31.66	26.94	1.09	35.82	1.28	0.59	1.79	0.37	0.1	22.71	4	7737.18	0.85	1.45	47.5	0.34	1.89	1.75	29.88	15.47	17349	2.65	9.55	7.46	2.89	51.68	0.35	12.24	0.42	25.08	11.51	5.87	0.13	1.71	1.63	66.95	9.81	1.11	0.63	169.87	0.99	105.61
S1_Q124_R3	S1	S1_Q124	69.57	3.39	13.71	10.22	1592.71	9.59	1.25	1.95	2.13	11.15	0.41	0.45	18.21	0.08	0.45	0.8	3752.72	0.69	0.54	9.95	1.08	1.63	13	8.19	1.12	6176.41	2.1	5.96	8.64	0.6	14.15	0.76	4.06	0.27	12.84	7.15	6.41	0.1	2.35	0.71	46.35	0.5	0.48	2.7	72.88	0.7	24.38
S1_Q135_R1	S1	S1_Q135	140.49	3.56	44.92	15.06	919.49	5.54	2.03	1.71	13.35	7.95	0.23	4.55	5.85	0.18	0.82	0.85	4389.8	0.63	0.77	13.22	0.41	0.86	55	23.3	0.81	7623.66	1.92	3.13	3.83	0.57	17.33	0.7	4.01	0.32	25.9	11.03	2.57	1	2.15	1.18	15.75	1.01	0.44	1.21	117.01	0.32	5.47
S1_Q135_R2	S1	S1_Q135	164.39	5.28	28.98	9.31	1966.39	4.67	1.96	2.24	4.51	22.5	0.48	2.77	14.59	0.16	1	1.22	3971.18	0.82	0.86	13.06	0.85	1.66	22.3	12.4	2.65	6954.87	3.98	4.52	6.58	0.9	23.14	1.26	4.52	0.34	31.76	8.33	6.13	0.21	1.75	1.15	39.61	0.8	0.33	3.97	80.66	0.67	17.83
S1_Q135_R3	S1	S1_Q135	150.26	2.44	16.81	12.4	1608.17	5.66	1.41	0.88	13.06	11.54	0.32	0.37	11.49	0.06	0.21	0.96	3429.69	0.4	0.64	23.13	0.52	1.63	9.7	9.1	1.07	6449.22	3.4	4	10.81	0.74	16.53	1.09	4.1	0.24	10.19	6.02	3.86	0.14	4.62	0.63	36.88	0.83	0.51	3.81	70.74	0.3	20.47
S1_Q138_R1	S1	S1_Q138	217.57	4.21	30.14	8.78	1045.73	11.7	2.12	1.11	17.48	22.1	0.29	0.63	10.82	0.13	2.7	0.81	5802.19	0.46	0.57	6.22	1.16	1.14	52.24	33.09	3.67	12734.6	4.44	2.99	6.67	0.82	16.42	0.43	5.09	0.3	12.89	5.47	2.68	0.41	2.28	1.19	24.57	2.29	0.34	2.13	76.08	0.37	60.43
S1_Q138_R2	S1	S1_Q138	113.28	4.07	46.81	11.06	1342.78	16.72	5.16	1.57	19.7	22.83	0.28	0.89	16.1	0.06	1.62	0.73	5377.88	0.61	0.57	14.09	1.32	1.49	22.39	30.98	2.38	10897.6	1.26	3.73	9.07	1.03	25.24	0.43	6.17	0.35	22.03	7.94	3.66	0.39	5.37	1.13	27.03	1.9	0.31	1.3	65.59	0.51	35.15
S1_Q138_R3	S1	S1_Q138	179.46	5.64	67.78	9.81	1559.64	28.67	2.12	1.9	17.52	57.38	0.61	1.94	29.03	0.17	0.52	0.78	5200.08	0.78	0.66	5.66	2.09	1.69	41.09	20.06	3.25	10503.4	2.17	4.55	15.6	1.08	25.16	1.07	8.16	0.37	38.05	16.14	5.36	0.24	6.16	1.93	34.34	2.03	0.71	4.66	80.97	0.57	55.64
S1_Q151_R1	S1	S1_Q151	42.12	2.81	41.94	5.51	1169.92	13.28	1.74	0.34	35.72	29.39	0.34	1.84	0.78	0.35	0.55	1.59	3996.42	0.3	0.46	5.31	0.15	1.18	19.26	23.54	0.75	8805.74	3.84	1.8	10.26	0.49	19.23	0.78	5.33	0.22	18.13	8.83	0.88	1.63	6	1.59	25.63	1.82	1.01	2.16	126.26	0.12	0.59
S1_Q151_R2	S1	S1_Q151	11.81	4.46	26.36	37.82	672.77	15.53	8.68	1.37	11.37	7.9	0.24	0.47	4.43	0.2	3.82	1.1	6340.3	0.59	0.71	18.37	0.52	1.01	12.82	24.19	2.04	14306	1.26	2.69	5.12	1.09	30.62	0.36	6.89	0.39	21.01	5.58	1.88	1.79	4.59	1.67	23.58	2.43	0.58	0.69	148.05	0.64	1.15
S1_Q151_R3	S1	S1_Q151	26.37	4.19	38.17	27.37	1239.03	29.95	8.42	2.16	15.14	14.38	0.46	0.17	19.48	0.03	1.52	1.05	6492.16	0.75	0.63	25.1	0.99	1.52	8.26	21.31	4.13	13072.6	0.88	4.57	10.2	1.41	29.47	0.33	7.93	0.38	17.3	12	5.44	0.38	8.74	2.21	28.19	1.43	0.83	0.89	151.48	0.87	2.66
S1_Q155_R1	S1	S1_Q155	55.07	5.15	13.46	4.65	415.24	3.96	1.69	1.15	4.68	15.32	0.21	1.85	10.02	0.44	0.71	0.99	5484.21	0.38	0.55	14.22	0.63	0.78	68.57	27.14	0.95	13245.6	2.15	1.94	5.47	0.45	23.36	0.4	3.68	0.27	31.52	2.11	1.95	0.99	9.28	0.39	16.29	2	0.15	3.39	107.05	0.36	2.15
S1_Q155_R2	S1	S1_Q155	21.76	3.87	10.66	24.47	1895.19	16.01	21.47	2.22	2.95	23.44	0.51	0.4	16.52	0.1	3.14	1.29	6311.68	0.77	0.73	54.5	1.13	2.52	0.61	18.35	4.98	12812.1	0.7	4.56	6.85	1.76	66.64	0.27	5.26	0.5	20.96	6.81	7.31	0.06	3.03	2.31	47.04	1.53	0.45	0.86	160.72	0.98	40.78
S1_Q155_R3	S1	S1_Q155	114.92	3.64	11.49	15.33	1256.49	13.99	4.24	1.28	2.62	14.81	0.41	0.14	7.98	0.04	0.89	0.89	4925.01	0.5	0.52	16.21	0.77	1.6	14.06	11.51	4.02	9600.28	1.12	3.1	10.16	0.96	16.51	0.55	3.98	0.32	14.61	3.9	2.92	0.45	4.18	0.64	30.7	1.35	0.25	1.47	112.47	0.35	31.8
S1_Q157_R1	S1	S1_Q157	100.15	4.4	30.47	5.64	1147.64	11.26	2.03	0.51	3.67	12.1	0.19	2.83	5.39	0.38	0.31	1.24	3932.9	0.29	0.68	4.01	0.28	1.22	54.15	31.47	3.85	8001.8	1.38	2.21	6.78	0.68	18.41	0.56	2.89	0.34	22.97	2.8	1.12	0.32	6.49	0.38	22.18	4.56	0.15	0.61	75.56	0.2	2.74
S1_Q157_R2	S1	S1_Q157	0.59	7.81	28.7	19.42	1358.96	22.84	32.07	4.17	7.58	27.52	0.39	3.24	4.14	0.21	14.21	1.92	3088.16	1.27	1.16	26.12	0.93	2.39	0.43	39.2	115.1	5669.22	0.85	5.92	6.94	2.37	99.61	0.73	8.4	0.38	47.22	6.46	6.18	0.04	3.88	4.59	32.46	14.16	0.22	0.74	101.31	0.84	25.47
S1_Q157_R3	S1	S1_Q157	148.12	7	29.59	6.34	2217.69	12.18	4.79	2.09	5.35	13.41	0.41	1.64	31.02	0.17	0.47	1.19	3264.15	0.74	0.84	11.44	1.62	2.8	15.66	13.37	6.33	6313.28	1.63	4.8	9.47	1.78	16.27	0.68	5.5	0.38	29.88	6.16	8.16	0.12	2.45	1.16	38.75	2.56	0.29	1.01	62.97	0.67	39.8
S1_Q186_R1	S1	S1_Q186	45.35	6.28	80.46	17.88	566.75	21.73	1.93	0.83	24.26	18.74	0.37	0.33	3.45	0.09	0.83	1.09	4058.51	0.34	0.49	6.75	0.37	0.81	14	24.12	0.9	7927.14	1.23	0.99	4.37	0.47	15.41	0.61	9.11	0.36	11.39	5.55	1.01	0.37	10.11	1.69	19.44	5.09	0.54	0.41	62.79	0.27	0.57
S1_Q186_R2	S1	S1_Q186	60.02	5.78	45.2	17.66	652.44	21.21	2.14	1.06	15.75	12.71	0.4	1.13	4.48	0.14	0.89	0.95	3972.67	0.41	0.52	7.27	0.38	0.83	14.39	24.49	1.48	7599.16	1.75	1.55	4.72	0.53	16.12	0.77	8.51	0.3	16.15	7.05	1.52	0.32	5.4	1.28	16.97	3.77	0.34	0.34	63.43	0.36	1.87
S1_Q186_R3	S1	S1_Q186	130.29	6.59	44.34	10.64	908.21	15.04	2.42	1.2	4.1	9.84	0.41	2.16	16.39	0.19	0.6	0.88	4344.83	0.53	0.68	6.97	0.77	0.94	22.04	16.79	2.37	7735.13	2.42	3.64	5.81	0.89	14.18	0.88	9.17	0.35	26.81	11.09	2.09	0.16	3.22	1.71	21.25	3.57	0.38	0.73	58.56	0.41	10.61
S1_Q200_R1	S1	S1_Q200	117.89	3.77	44.14	30.59	1263.02	12.12	10.6	0.6	9.75	13.49	0.22	2.44	4.35	0.22	5.91	1.68	3256.97	0.42	0.74	20.05	0.37	1.51	29.54	29.55	6.85	5476.9	1.96	2.31	3.6	1.93	27.36	0.45	4.78	0.38	22.6	5.1	1.62	0.51	8.14	1.63	30.74	3.54	0.15	0.33	109.05	0.57	81.04
S1_Q200_R2	S1	S1_Q200	93.43	7.99	41.22	32.1	1913.03	17.13	17.34	2.37	14.22	28.13	0.43	0.26	6.67	0.06	7.93	1.91	3992.9	0.95	1.07	24.16	0.98	2.46	6.24	26.87	9.91	6927.99	1.65	4.69	10.94	3.38	27.57	0.48	7.14	0.45	24.44	6.29	7.82	0.13	5.94	3.02	49.3	3.05	0.35	0.39	133.3	1.24	131.88
S1_Q200_R3	S1	S1_Q200	226.97	7.33	40.47	19.28	1049.14	8.43	2.17	1.5	18.06	22.39	0.37	0.83	23.95	0.2	0.65	1.27	3390.02	0.49	0.6	7.44	1.04	1.46	42.35	12.74	2.22	6223.09	4.53	3.09	9.6	1.54	14.84	1.03	5.4	0.31	20.79	6.99	4.57	0.22	5.65	1.18	33.41	2.57	0.35	2.06	100.13	0.62	148.62
S1_Q208_R1	S1	S1_Q208	53.51	4.56	13.06	4.43	403.76	3.49	2.46	0.46	0.34	9.08	0.2	5.84	2.25	0.11	1.52	1.05	3729.68	0.39	0.48	2.95	0.55	0.5	36.75	29.75	1.62	6778.63	2.25	2.03	2.26	0.46	17.55	0.49	1.74	0.34	40.57	2.89	0.22	2.77	4.05	0.4	17.58	2.25	0.14	0.4	90.55	0.06	1.33
S1_Q208_R2	S1	S1_Q208	222.27	3.61	47.83	4.94	2301.82	6.76	2.2	0.61	5.3	17.49	0.32	7.29	18.78	0.64	0.78	1.54	4041.3	0.48	0.65	7.26	0.97	1.84	20.14	10.84	1.45	7449.02	13.32	4.02	10.41	0.94	18.04	1.91	4.53	0.28	49.63	6.54	3.75	0.31	5.95	1.54	52.33	1.2	0.49	4.38	112.35	0.2	98.12
S1_Q208_R3	S1	S1_Q208	132.38	3.54	11.72	21.04	1586.44	9.53	9.17	0.92	3.87	5.68	0.2	1.63	13.65	0.2	3.82	1.4	3360.27	0.48	0.81	13.06	0.72	1.66	18.18	15.5	7.51	5777.63	3.76	5.43	7.31	1.48	18.51	0.74	4.18	0.23	18	5.52	4.96	0.73	3.62	1.92	48	1.39	0.26	0.62	89.33	0.46	33.19
S1_Q237_R1	S1	S1_Q237	162.86	2.79	12.36	15.71	2347.99	8.57	2.43	0.49	4.95	7.96	0.56	0.52	3.46	0.15	0.78	1.92	4380.43	0.28	0.47	6.66	0.39	2.58	30.37	13.39	1.44	7848.61	20.09	6.87	11.69	1.14	21.62	1.59	4.57	0.33	9.3	8.22	1.79	0.79	8.29	1.23	57.83	1.39	0.47	2.52	73.9	0.12	111.71
S1_Q237_R2	S1	S1_Q237	3.72	4.86	12.55	30.09	1450.02	18.87	18.12	1.17	3.77	12.03	0.17	2.51	3.82	0.28	10.59	1.36	4917.49	0.76	0.58	18.08	0.52	1.6	2.13	26.02	4.52	9049.19	1.66	5.06	5.3	1.72	43.89	0.35	3.88	0.43	38.44	6.71	3.81	0.45	4.96	2.82	40.43	1.23	0.32	0.8	98.81	0.71	43.36
S1_Q237_R3	S1	S1_Q237	95.11	2.05	3.36	7.34	1696.53	4.76	1.93	1.27	0.56	5	0.2	0.23	8.43	0.07	1.22	1.12	3994.34	0.65	0.54	6.31	0.26	0.93	21.2	12.92	2.27	7411.21	4.48	4.42	4.77	0.97	19.35	0.44	2.69	0.32	7.65	6.08	1.98	0.26	8.03	0.7	39.21	1.24	0.16	2.01	41.97	0.43	34.65
S1_Q238_R1	S1	S1_Q238	137.37	5.26	18.84	6.77	820.8	6.53	1.79	1.49	0.23	6.46	0.19	8.53	15.83	0.17	1.37	0.82	4106.14	0.59	0.67	3.4	0.92	0.62	80.05	30.66	2.49	8449.12	2.4	2.6	3.35	0.65	24.43	0.73	3.33	0.31	71.48	3.18	2.63	1.1	4.9	0.46	18.14	1.82	0.14	0.84	92.48	0.34	17.99
S1_Q238_R2	S1	S1_Q238	147.31	4.21	16.71	13.8	614.61	10.93	2.14	1.68	4.16	13.08	0.36	0.28	15.91	0.01	0.51	0.72	4905.58	0.53	0.57	12.85	0.74	0.79	35.92	24.48	2.28	9751.17	2.3	3.34	6.4	0.64	15.31	0.42	4.62	0.32	15.68	6	2.31	0.51	4.66	1.09	15.37	2.05	0.35	2.12	95.04	0.34	30.7
S1_Q238_R3	S1	S1_Q238	205.92	3.74	20.46	17.03	1147.21	15.85	2.03	0.81	10.5	15.07	0.34	0.92	12.27	0.15	1.61	1.28	3674.27	0.4	0.73	5.56	0.63	1.19	53.58	18.38	4.46	6761.42	12.41	4.69	12.65	0.79	14.59	1.11	5.25	0.26	15.98	5.24	3.13	0.55	4.64	1.08	33.68	2.04	0.31	1.55	84.43	0.22	85.67
S1_Q240_R1	S1	S1_Q240	1.99	4.21	37.39	30.57	693.74	12.61	10.51	0.99	5.46	11.6	0.19	1.3	3.1	0.06	5.89	0.93	4450.55	0.64	0.74	13.25	0.49	0.95	24.13	34.06	2.81	7742.53	1.63	1.55	2.02	1.76	23.94	0.25	5.32	0.25	23.98	3.76	1.96	0.8	4.5	1.62	20.51	1.46	0.2	0.44	113.19	0.48	6.33
S1_Q240_R2	S1	S1_Q240	0.52	4.87	32.99	46.47	910.2	18.88	14.36	2.57	13.09	5.73	0.24	0.8	5.51	0.04	8.02	0.95	5895.44	0.97	0.66	12.59	0.59	1.44	4.66	48.46	55.53	10720	0.65	3.24	1.07	2.13	56.02	0.15	5.94	0.32	20.53	5.02	3.06	0.12	4.15	2.99	23.9	1.82	0.19	0.47	140.35	0.71	13.41
S1_Q240_R3	S1	S1_Q240	175.41	2.05	16.51	7.59	1484.87	26.91	3.66	0.42	5.69	16.07	0.07	1.02	3.48	0.06	1.89	1.05	4022	0.33	1.04	5.16	0.4	1.15	20.62	38.04	1.72	6137.99	4.81	3	15.34	2.32	20.25	0.56	1.21	0.27	10.86	9.92	0.59	1.94	8.2	0.43	37.34	2.18	0.17	0.77	139.1	0.13	91.65
S1_Q241_R1	S1	S1_Q241	43.58	5.38	32.65	12.98	591.64	22.12	1.22	1.44	1.45	13.82	0.47	0.24	5.84	0.03	0.49	0.66	3905.01	0.35	0.45	4.48	0.7	0.92	21.26	18.34	1.76	8405.5	3.43	2.68	4.6	0.84	11.35	0.45	8.19	0.25	11.59	7.06	2.47	0.6	1.81	1.35	19.89	1.54	0.4	0.68	47.26	0.41	3.21
S1_Q241_R2	S1	S1_Q241	4.07	4.63	10.7	30.78	1290.05	18.74	23.01	1.08	16.55	20.5	0.35	0.92	2.73	0.08	10.58	1.13	4656.86	0.64	0.75	27.01	0.58	1.8	2.19	27.73	10.24	8277.01	1.11	7.36	5.9	3.07	46.29	0.21	6.23	0.26	17.29	9.74	3.06	0.05	3.25	3.76	41.42	1.43	0.37	0.31	64.01	0.72	10.11
S1_Q241_R3	S1	S1_Q241	82.52	3.9	7.29	6.06	1282.34	11.19	1.44	1.58	2.05	4.86	0.39	1.47	15.89	0.05	0.19	0.57	4343.54	0.6	0.48	3.25	1.19	1.62	23.29	13.15	2.51	8411.79	2.2	4.95	7.33	1.32	16.26	0.61	4.6	0.27	27.2	6.99	4.12	0.14	7.56	0.71	36.57	1.02	0.25	1.79	35.31	0.57	5.33
S1_Q253_R1	S1	S1_Q253	104.06	4.07	35.65	9.74	1055.94	7.91	2.72	1.69	3.69	4.32	0.24	1.95	28.28	0.06	0.65	0.83	4761.5	0.67	0.61	5.1	1.25	1.29	41.24	28.77	2.84	9331.49	2.85	3.44	4	0.95	21.52	0.35	4.5	0.28	29.34	5.48	4.67	0.49	3.73	0.9	29.83	1.48	0.17	0.93	88.98	0.68	13.65
S1_Q253_R2	S1	S1_Q253	193.92	3.3	67.06	17	2134.51	15.44	9.13	0.81	6.3	35.6	0.5	0.97	10.12	0.19	5.26	1.48	4799.42	0.61	0.91	24.2	0.72	2.66	12.26	16.57	9.09	8460.98	3.7	4.95	21.61	2.19	21.3	0.66	6.86	0.33	12.69	8.29	4.81	1.18	3.27	2.7	61.66	1.98	0.48	0.81	121.79	0.62	138.7
S1_Q253_R3	S1	S1_Q253	205.33	4.85	72.08	16.07	1136.38	16.5	1.5	1.38	4.97	24.99	0.47	0.29	28.33	0.03	0.33	0.82	4042.74	0.59	0.5	5.55	1.13	1.63	31.26	10.31	1.96	8105.1	3.32	4.36	16.04	0.96	14.98	0.64	6.39	0.31	11.13	9.79	4.31	0.22	2.86	2.97	43.11	1.37	0.78	3.15	95.37	0.53	76.33
S1_QN05-1743_R1	S1	S1_QN05-1743	260.58	4.32	31.43	5.9	3313.86	8.84	2.78	1.98	20.3	16.9	0.38	0.65	25.82	0.24	1.54	1.93	3872.01	0.96	0.5	9.67	3.01	3.14	20.88	9.38	2.69	9528.22	3.74	4.54	15.52	1.24	18.28	2.03	5.24	0.31	13.45	5.5	9.39	0.33	5.52	1.19	67.55	1.12	0.82	2.14	145.36	0.83	136.73
S1_QN05-1743_R2	S1	S1_QN05-1743	275.6	3.03	15.09	6.67	2193.92	13.04	1.89	0.62	13.47	7.55	0.32	1.82	25.85	0.61	0.5	0.94	2676.78	0.31	0.32	8.69	2.74	2.79	10.68	7.31	1.53	6039.87	14.53	4.55	13.12	1.2	18.33	1.99	5.09	0.37	11.97	4.38	10.61	0.38	8.68	1.07	34.01	1.06	0.36	4.45	100.69	0.51	186.02
S1_QN05-1743_R3	S1	S1_QN05-1743	298.66	2.76	19.97	3.74	1405.87	11.24	1.89	1	35.44	24.5	0.23	2.98	20.57	0.89	1.54	1.17	2608.18	0.46	0.44	4.55	2.39	1.99	6.21	6.72	1.83	6375.63	5.38	2.33	24.53	0.99	17.36	2	4.47	0.24	18.51	5.78	5.23	0.48	5.18	1.84	37.09	1.26	0.74	5.95	153.74	0.35	265.69
S1_SRA1_R1	S1	S1_SRA1	82.54	2.71	17.47	5.61	583.25	6.64	2.1	2.23	5.05	4.12	0.21	0.08	12.03	0.04	0.63	0.54	3832.79	0.76	0.31	13.49	0.65	1.08	24.97	24.29	0.67	9084.35	0.56	1.95	2.79	0.44	12.27	0.31	2.12	0.31	8.66	4.33	4.14	0.71	2.84	0.56	25.98	1.03	0.14	0.78	54.1	0.65	18.01
S1_SRA1_R2	S1	S1_SRA1	56.62	3.51	13.52	11.95	571.9	4.55	1.83	2.72	4.33	5.4	0.16	0.08	15.29	0.04	0.39	0.53	4742.64	0.97	0.32	15.45	0.81	0.89	11.8	23.37	1.55	10791.9	0.58	2.36	1.99	0.37	12.19	0.23	2.08	0.22	11.24	3.63	2.63	0.25	2.84	0.6	20.99	1.4	0.21	0.62	66.67	0.45	13.41
S1_SRA1_R3	S1	S1_SRA1	206.12	1.26	2.69	7.67	673.26	4.11	2.03	0.9	0.56	NA	0.16	0.25	6.73	0.12	1.12	0.57	4530.62	0.48	0.43	7.07	0.38	0.93	27.63	15.52	1.77	9478.04	1.05	3.05	2.31	0.52	21.81	0.23	1.7	0.31	7.56	3.9	1.33	0.62	4.89	0.52	19.7	1.13	0.09	0.92	57.58	0.35	76.79
S1_SRA2_R1	S1	S1_SRA2	177.22	2.85	7.31	9.66	973.5	8.01	2.29	1.09	5.75	6.55	0.13	0.22	16.27	0.07	0.42	1.32	3370.49	0.39	0.35	6.37	1.29	1.35	49.26	32.94	1.15	8247.02	1.82	2.42	4.96	0.66	16.01	0.51	3.12	0.27	8.69	4.18	5.51	0.82	3.25	0.61	20.69	1.64	0.22	1.04	91.86	0.44	16.09
S1_SRA2_R2	S1	S1_SRA2	264.95	2.17	7.62	6.69	1409.67	6.02	1.98	0.86	5.71	3.4	0.26	0.69	20.31	0.2	1.27	1.41	3539.62	0.46	0.4	6.71	1.57	1.7	27.73	18.25	2.84	8147.86	3.91	3.06	6.94	0.77	21.86	0.66	3.17	0.33	7.05	3.96	4.04	0.39	5.25	0.75	31.32	1.28	0.22	2.63	84.05	0.34	88.34
S1_SRA2_R3	S1	S1_SRA2	187.41	4.73	11.46	8.13	1409.01	7.43	1.49	1.74	2.6	10.06	0.24	0.23	51.56	0.07	0.45	1	3444.26	0.79	0.31	5.66	3.3	1.81	13.45	8.89	3.69	7997.25	1.25	3	6.54	0.7	14.67	0.69	3.04	0.26	13.58	3.86	8.87	0.17	3	0.71	28.91	1.14	0.28	1.71	101.81	0.41	68.16
S1_SRA3_R1	S1	S1_SRA3	65.76	2.23	38.91	4.2	935.16	4.73	1.07	0.78	10.87	16.85	0.16	0.1	4.86	0.01	0.31	0.72	3037.15	0.48	0.3	2.51	0.28	0.93	21.96	24.65	1.17	5998.82	0.75	0.82	3.48	0.28	42.37	0.22	2.55	0.23	9.89	5.89	1.96	0.26	5.65	0.78	14.31	0.47	0.21	0.45	49.14	0.48	1.08
S1_SRA3_R2	S1	S1_SRA3	23.21	1.52	46.75	44.17	1165.53	18.06	9.86	0.51	62.63	35.42	0.51	0.28	2.04	0.02	6.41	1.19	4310.4	0.54	0.41	33.08	0.22	1.34	1.45	23.46	3.25	8198.1	0.85	1.68	4.83	1.24	77.64	0.19	6.26	0.19	10.51	10.58	2.53	0.17	4.9	0.71	32.9	1.73	0.37	0.37	92.47	0.6	44.44
S1_SRA3_R3	S1	S1_SRA3	293.1	1.97	58.15	13.34	978.56	5.78	0.75	0.51	15.65	5.34	0.57	0.1	6.51	0.03	0.36	0.82	3564.47	0.54	0.32	5.82	0.42	0.92	14.9	6.93	0.99	6631.66	1.78	1.26	5.14	0.49	39.03	0.21	4.59	0.23	18.37	7.26	3.54	0.09	4.17	0.49	24.85	0.41	0.32	1.33	38.9	0.61	22.92
S1_SRA5_R1	S1	S1_SRA5	64.05	1.28	20.51	5.27	535.78	3.57	1.22	0.57	4.69	1.57	0.07	0.14	2.93	0.01	0.29	0.47	4977.35	0.45	0.38	8.22	0.21	0.58	23.51	29.77	0.43	9154.62	0.37	1.18	2.23	0.26	23.34	0.16	2.18	0.18	9.3	2.73	0.66	0.11	7.1	0.73	14.52	0.23	0.11	0.55	66.14	0.44	2.46
S1_SRA5_R2	S1	S1_SRA5	190.88	1.08	7.7	3.3	1117.23	0.38	0.72	0.38	1.63	NA	0.04	0.03	6.83	NA	0.47	0.68	3756.4	0.31	0.24	0.52	0.34	0.86	7.69	9.03	1.16	6834.93	1.15	1.8	2.01	0.43	24.94	0.3	0.41	0.09	2.79	1.05	1.76	0.05	1.39	0.46	45.18	0.1	0.19	6.82	34.19	0.36	21.51
S1_SRA5_R3	S1	S1_SRA5	275.62	1.09	16.19	7.37	1468.26	9.32	1.21	0.25	9.94	10.5	0.14	1.13	8.03	0.04	1.66	0.83	3253.65	0.39	0.34	8.74	0.31	1.19	7	7.63	2.21	6022.64	2.76	1.8	9.72	0.81	36.71	0.37	3.36	0.14	14.8	5.9	2.47	0.1	4.17	0.32	71.2	0.43	0.3	1.25	40.29	0.32	41.11
S1_SRA8_R1	S1	S1_SRA8	0.02	1.73	43.35	31.67	54.99	45.55	2.24	0.72	29.42	17.17	0.24	0.19	0.97	0.01	1.56	0.38	2442.23	0.27	0.17	9.58	0.13	0.33	7.56	23.03	1.43	6325.41	0.23	0.5	0.15	0.37	53.85	0.06	7.26	0.18	9.74	5.09	0.52	2.83	3.07	1	4.94	0.64	0.28	0.11	35.43	0.4	0
S1_SRA8_R2	S1	S1_SRA8	3.18	1.21	45.36	11.37	15.01	33.21	0.44	0.21	78.96	23.92	0.27	0.3	0.47	0.03	0.31	0.61	1842.89	0.11	0.12	5.89	0.06	0.14	12.06	14.17	0.28	4798.54	0.54	0.32	3.14	0.1	21.18	0.09	7.17	0.13	6.46	3.99	0.14	0.56	3.69	0.72	4.17	0.67	0.43	0.34	31.69	0.16	0.02
S1_SRA8_R3	S1	S1_SRA8	17.63	1.6	25.07	12.26	258.24	15.86	0.89	0.61	9.49	11.06	0.15	0.09	3.39	0	0.29	0.43	3232.89	0.25	0.23	7.34	0.18	0.5	16.75	25.64	0.73	8014.75	0.25	0.9	3.71	0.16	25.97	0.08	3.75	0.2	6.82	2.31	1.09	0.24	5.47	0.96	10.99	0.19	0.14	0.28	33.46	0.42	0.16
S2_KQ228_R1	S2	S2_KQ228	7.4	4.96	68.58	10.88	156.47	26.61	1.72	2.25	42.37	13.16	0.56	0.92	11.11	0.28	0.83	1.89	2890.27	0.48	0.33	9.18	0.69	0.86	25.17	32.16	0.7	7046.21	1.77	1.08	4.91	0.66	12.16	0.43	7	0.31	21.28	6.9	3.66	1.88	6.55	1.54	22.16	1.61	0.93	2.04	98.11	0.51	0.57
S2_KQ228_R2	S2	S2_KQ228	0.55	4.43	69.24	43.75	60.6	29.62	10.07	1.97	49.79	12.28	0.47	0.37	7.57	0.13	9.8	0.75	3188.5	0.44	0.3	16.49	0.64	0.73	13.05	40.2	3.99	6844.65	0.63	1.37	0.17	1.11	21.1	0.22	9.93	0.31	16.95	8.23	2.32	3.48	3.85	3.76	11.54	1.67	0.99	0.47	104.49	0.72	0.97
S2_KQ228_R3	S2	S2_KQ228	28.5	5.07	88.63	15.22	138.66	35.7	2.21	1.59	53.73	20.44	0.47	1.77	4.08	0.3	1.55	1.01	3143.68	0.45	0.37	10.2	0.45	0.54	28.25	31.92	0.83	6707.27	1.62	1.39	7.13	0.75	10.96	0.45	8.58	0.26	20.91	13.55	0.93	2.1	3.19	2.35	16.92	1.63	0.86	1.53	94.59	0.31	0.6
S2_KQ236_R1	S2	S2_KQ236	4.68	3.42	112.22	25.76	347.5	95.07	1.49	0.54	118.1	45.02	1.15	1.69	1.47	0.37	1.03	1.1	2598.32	0.19	0.42	11.58	0.27	0.62	30.41	22.36	0.31	5469.77	3.21	1.19	7.79	0.28	9.73	0.53	15.02	0.2	18.29	22.47	1.71	1.23	2.26	5.53	7.56	1.81	3.32	1.61	69.41	0.32	0.03
S2_KQ236_R2	S2	S2_KQ236	0.62	5	106.3	10.68	88.97	40.79	1.36	1.45	57.18	26.27	0.77	3.51	5.1	0.35	1.51	0.67	2596.1	0.34	0.36	8.05	0.58	0.41	20.79	23.68	0.24	5629.91	1.45	1	7.38	0.35	11.39	0.31	9.35	0.25	36.34	12.75	0.91	2.98	4.28	3.75	4.23	1.79	1.45	1.53	56.86	0.25	0.02
S2_KQ236_R3	S2	S2_KQ236	6.61	4.16	95.23	15.75	NA	38.26	1.48	1.94	66.91	NA	0.83	0.77	12.74	0.25	1.9	0.59	4067.51	0.47	0.44	9.36	0.75	0.4	32.26	30.23	0.89	13706.2	2.12	1.58	5.81	0.29	9.21	0.28	11.08	0.23	11.72	12.16	1.73	1.09	1.33	4.47	4.99	1.73	1.41	0.67	54.73	0.49	0.34
S2_KQB09-20432_R1	S2	S2_KQB09-20432	4.49	3.89	100.78	7.09	355.46	13.52	1.9	0.37	57.54	5.89	0.31	4.61	1.09	0.45	1.1	1.14	3347.3	0.2	0.8	8.22	0.23	0.56	31.04	23.52	0.39	7859.72	2.66	1.42	3.66	0.78	11.02	0.33	13.84	0.31	25.75	10.35	0.46	1.2	5.72	1.66	17.48	1.61	0.88	0.53	49.38	0.17	0.11
S2_KQB09-20432_R2	S2	S2_KQB09-20432	1.38	8.14	79.91	9.87	147.46	4.75	3.61	2.77	8.73	3.86	0.28	7.42	9.94	0.46	1.72	0.48	3767.96	0.64	0.87	9.06	0.93	0.62	26.41	31.25	1.59	9051.89	1.17	1.68	1.47	1.02	20.59	0.3	8.87	0.42	63.01	4.35	2.04	0.74	4.04	1.24	9.6	1.74	0.32	0.61	64.6	0.57	0.07
S2_KQB09-20432_R3	S2	S2_KQB09-20432	2.38	5.77	102.27	6.88	76.35	8.91	1.58	1.19	59.03	6.9	0.3	3.44	0.87	0.38	0.99	0.63	3203.85	0.26	0.64	7.56	0.27	0.29	35.51	32.64	0.68	6764.08	1.32	1.51	4.17	0.46	11.84	0.22	10.44	0.24	24	7.22	0.36	1.03	3.63	1.97	6.63	1.71	0.79	1.01	71.64	0.22	0.05
S2_MQ239_R1	S2	S2_MQ239	11.96	4.48	82.84	16.13	492.6	28.9	1.51	3.33	49.1	33.34	0.71	0.83	6.9	0.19	0.7	1.01	3826.34	0.71	0.34	6.85	0.51	0.72	11.47	17.96	0.39	7620.54	1.11	1.01	6.5	0.56	9.7	0.45	9.74	0.25	21.19	11.48	1.81	0.57	1.45	1.65	8.56	2.34	1.16	1.13	87.27	0.62	0.48
S2_MQ239_R2	S2	S2_MQ239	20.21	5.56	136.37	22.39	230.87	31.14	1.07	0.82	84.7	27.23	0.73	6.84	0.34	0.41	0.8	0.73	3941.36	0.37	0.33	8.87	0.21	0.3	15.93	16.96	0.28	7437.45	1.44	0.76	7.45	0.5	14.75	0.32	13.61	0.29	34.3	17.66	0.17	1.53	1.67	1.63	6.22	4.23	1.7	1.59	80.69	0.11	0.29
S2_MQ239_R3	S2	S2_MQ239	5.48	5.93	104.62	16.95	153.86	31.83	1.18	2.13	78.45	33.12	0.76	0.48	3.27	0.12	0.67	0.52	3892.21	0.67	0.33	6.25	0.46	0.52	8.13	14.73	0.37	7697.47	1.13	0.87	6.32	0.47	15.05	0.31	13.41	0.25	19.07	17.74	2.19	0.48	2.24	1.67	5.36	3.78	1.82	1.04	66.48	1.1	0.16
S2_Q124_R1	S2	S2_Q124	0.1	3.2	38.37	41.04	160.9	48.93	2.99	0.86	69.12	30.52	0.89	1.52	0.99	0.2	3.07	1.08	3054.54	0.27	0.54	8.64	0.17	0.43	12.49	21.74	0.8	7005.81	0.74	0.86	0.59	0.59	20.53	0.21	10.56	0.26	15.58	15.83	0.36	2.93	3.81	1.45	16.34	1.81	0.95	0.18	78.53	0.28	0.01
S2_Q124_R2	S2	S2_Q124	0.21	4.58	82.62	10.27	NA	21.94	1.24	2.39	21.19	NA	0.47	2.59	3.05	0.2	1.46	0.53	NA	0.74	0.64	6.23	0.37	0.3	25.34	NA	0.93	NA	1.23	1.27	4.75	0.31	12.56	0.27	6.95	0.23	26.5	12.28	0.48	0.95	2.34	1.81	7.81	1.95	0.65	0.74	103.49	0.42	0.02
S2_Q124_R3	S2	S2_Q124	0.14	6.08	99.22	18.25	166	46.78	1.34	3.57	45.76	46.39	0.89	2.08	4.73	0.2	0.88	0.62	4180.2	0.78	0.72	9.56	0.57	0.55	19.09	41.07	0.74	9523.57	0.81	1.77	7.25	0.35	12.87	0.29	11.1	0.26	33.73	16.72	1.19	0.66	1.49	1.61	14.77	2.32	1.19	1.28	115.28	0.69	0.02
S2_Q135_R1	S2	S2_Q135	0.04	4.52	90.6	28.11	34.26	34.76	3.1	0.39	100.24	15.33	0.43	4.18	0.08	0.24	3.99	0.46	3063.7	0.2	0.53	9.19	0.14	0.18	14.36	18.15	0.56	6405.39	1.54	0.89	0.16	0.55	17.88	0.46	9.51	0.25	23.38	22.57	0.05	3.1	2.98	1.5	3.85	3.91	1.14	0.16	85.85	0.21	NA
S2_Q135_R2	S2	S2_Q135	10.04	4.25	70.3	13.48	74.92	15.42	1.8	1.1	98.9	21.35	0.53	3.07	0.59	0.1	0.98	0.41	4577.04	0.36	0.66	10.68	0.25	0.37	17.1	32.97	0.49	9458.55	1.97	2.53	8.06	0.37	15.82	0.38	9.81	0.29	21.7	14.8	0.93	1.27	3.36	1.95	6.17	3.44	1.17	0.32	87.06	0.21	0.33
S2_Q135_R3	S2	S2_Q135	10.42	3.4	50.08	21.96	30.71	11.93	1.6	0.95	56.51	11.83	0.43	0.9	1.71	0.08	1.78	0.33	4843.61	0.35	0.67	11.43	0.2	0.16	23.46	27.81	1.13	9527.32	1.65	2.26	3.69	0.35	12.55	0.26	8.19	0.25	10.92	9.84	0.27	0.74	2.39	1.77	4.05	2.86	0.91	0.33	85.51	0.18	0.09
S2_Q138_R1	S2	S2_Q138	24.36	5	83.49	12.15	39.31	46.61	1.16	0.84	75.44	41.72	0.39	1.57	7.54	0.08	1.07	0.34	3479.77	0.28	0.31	3.61	0.43	0.28	32.8	34.41	0.35	10619.9	1.43	0.95	6.07	0.39	20.14	0.24	11.01	0.23	17.37	11.17	0.94	0.87	5.07	2.4	7.76	1.99	1.33	0.35	46.52	0.29	0.87
S2_Q138_R2	S2	S2_Q138	12.28	6.53	73.21	10.27	230.69	71.96	1.38	1.44	29.38	31	0.38	2.24	2.61	0.17	0.68	0.64	3663.46	0.46	0.4	6.88	0.5	0.45	24.47	31.04	0.49	9911.17	1.02	1.37	7.1	0.65	18.97	0.4	10.36	0.29	43.5	9.84	0.66	0.68	5.11	1.08	10.26	1.66	0.51	2.13	59.49	0.26	0.48
S2_Q138_R3	S2	S2_Q138	47.88	3.93	197.86	19.02	86.97	102.02	1.67	0.59	138.92	70.15	0.77	2.31	1.63	0.18	1.78	0.73	4204.91	0.28	0.35	5.79	0.24	0.23	49.48	48.41	2.1	10938.6	2.52	1.93	13.17	0.69	19.24	0.28	19.25	0.22	17.74	23.65	0.17	3.25	4.09	5.65	8.5	4.34	1.76	0.5	76.69	0.14	1.51
S2_Q151_R1	S2	S2_Q151	0.23	4.83	75.11	25.54	303.9	82.92	2.02	0.99	50.66	49.99	0.76	0.32	2.11	0.13	2.3	1.73	3319.6	0.37	0.45	6.55	0.36	0.5	3.88	19.52	0.83	9680.19	1.26	1.16	4.8	0.71	15.28	0.25	14.26	0.26	20.81	12.51	1.28	1.56	1.78	3.22	9.04	1.83	1.57	0.24	113.93	0.4	0.01
S2_Q151_R2	S2	S2_Q151	1.51	4.73	81	12.21	58.45	87.24	0.86	1.28	38.91	36.71	0.76	1.19	12.58	0.09	0.49	0.63	3627.18	0.43	0.36	7.63	0.58	0.4	6.67	15.28	0.27	9859.85	0.93	1.16	7.47	0.37	16.66	0.26	14.16	0.29	28.92	11.97	1.81	1.07	3.96	1.87	5.71	1.47	1.25	1.15	84.24	0.43	0.23
S2_Q151_R3	S2	S2_Q151	1.05	4.53	41.32	25.76	40.57	33.46	2.14	1.19	11.68	23.62	0.53	4.33	4.81	0.23	1.13	0.32	3855.33	0.31	0.27	6.58	0.44	0.24	8.13	25.46	1.14	11149.5	0.6	1.36	2.34	0.5	18.59	0.19	8.55	0.24	57.41	8.41	0.89	0.97	1.73	2.12	3.02	1.67	0.51	0.47	110.9	0.3	0.05
S2_Q155_R1	S2	S2_Q155	0.21	4.65	59.5	11.14	7.48	20.22	0.81	0.73	25.88	27.19	0.65	4.54	1.56	0.31	0.98	0.27	2990.47	0.23	0.24	4.49	0.36	0.18	19.73	21.07	0.19	9282.41	1.27	0.22	4.92	0.28	16.37	0.27	10.37	0.22	32.65	10.29	0.24	2.12	3.56	1.57	3.18	1.4	0.72	0.97	49.24	0.21	0
S2_Q155_R2	S2	S2_Q155	5.08	2.96	22.65	3.42	60.08	4.11	1.22	0.52	12.52	14.02	0.27	0.67	2.39	0.24	1.05	0.38	4474.17	0.12	0.23	7.63	0.24	0.25	36.41	28.36	0.43	11460.4	0.92	0.64	4.36	0.24	18.19	0.21	3.41	0.18	14.73	3.77	0.34	1.78	4.28	0.53	4.8	2.06	0.26	0.87	81.92	0.18	0.03
S2_Q155_R3	S2	S2_Q155	3.73	3.46	50.63	12.65	14.42	12.26	1.11	0.73	25.23	15.57	0.55	2.55	4.53	0.23	0.77	0.25	3103.03	0.24	0.25	7.03	0.34	0.21	35.34	27.97	0.26	9858.19	0.72	0.52	5.17	0.2	18.7	0.21	6.98	0.2	22.52	5.17	0.55	1.92	2.08	0.95	3.46	1.63	0.51	0.97	85	0.27	0.04
S2_Q157_R1	S2	S2_Q157	1.4	6.34	80.02	5.08	18.19	66.26	0.94	2.69	22.4	24.78	0.54	2.69	21.1	0.09	0.51	0.78	2492.31	0.51	0.44	2.91	0.84	0.43	15.69	23.21	0.27	6375.49	0.47	0.78	4.77	0.66	13.5	0.2	11.13	0.38	47.43	11.63	2.38	0.55	2.98	2.35	6.49	3.07	0.85	0.28	59.04	0.67	0.04
S2_Q157_R2	S2	S2_Q157	0.05	7.4	35.71	28.38	34.54	33.74	9.42	4.98	18.27	7.79	0.39	0.47	1.51	0.11	7.53	1.14	4013.94	8.47	2.7	15.54	0.44	0.54	10.46	55.45	48.89	8979.72	0.51	1.74	2.65	1.01	71.61	0.17	6.52	0.46	22.01	5.86	0.79	43.78	2.62	1.86	3.81	9.97	0.28	0.33	85.77	0.75	0.05
S2_Q157_R3	S2	S2_Q157	15.02	6.03	40.39	3.64	128.99	25.89	1.57	2.69	14.55	19.51	0.34	0.61	10.57	0.06	0.47	0.57	3238.93	0.66	0.52	3.34	0.55	0.56	19.03	28.24	0.74	7169.74	0.67	1.2	5.63	0.5	12.25	0.17	6.43	0.34	21.66	7.16	2.18	0.35	2.05	1.11	10.03	2.89	0.33	0.53	64.33	0.54	0.25
S2_Q186_R1	S2	S2_Q186	0.13	7.86	94.78	27.04	34.9	67.74	2.41	1.2	63.22	26.75	0.86	0.29	2.73	0.08	3.22	1.31	2516.61	0.32	0.3	8.8	0.46	0.36	9.27	16.44	0.81	5879.15	0.62	0.36	2.25	0.58	15.74	0.21	18.26	0.29	16.21	11.42	1.05	0.97	3.37	2.86	6.46	3.04	0.99	0.33	57.79	0.67	0.03
S2_Q186_R2	S2	S2_Q186	0.36	8.05	99.38	42.82	88.63	97.48	6.94	1.11	100.61	17.94	0.64	1.02	4.39	0.1	11.3	1.64	2018.73	0.69	0.56	13.13	0.34	0.4	9.64	24.83	7.38	3917.15	1.69	0.63	0.62	1.09	27.39	0.44	20.15	0.29	13.44	17.03	0.49	26.02	2.98	4.69	7.49	5.52	0.39	0.09	80.78	0.5	NA
S2_Q186_R3	S2	S2_Q186	1.06	6.62	108.8	8.25	15.09	39.4	1.33	0.7	17.26	18.39	0.46	0.36	0.88	0.09	1.95	0.54	3458.35	0.29	0.23	4.69	0.28	0.17	14.56	28.55	0.43	7525.32	0.8	0.4	4.25	0.33	13.46	0.15	9.87	0.33	12.78	6.69	0.24	0.5	6.56	1.53	4.06	3.14	0.51	0.27	66.51	0.16	0.01
S2_Q200_R1	S2	S2_Q200	1.24	7.42	102.23	34.93	20.66	24.09	4.83	2.58	64.83	18.88	0.51	0.38	10.15	0.06	5.12	0.75	2564.9	0.51	0.36	7.82	0.65	0.72	29.71	32.93	4.04	6253.05	0.46	0.49	0.2	0.97	23.21	0.18	9.32	0.35	16.41	8.72	3.12	3.19	1.92	2.74	6.35	2.91	0.65	0.13	79.82	0.67	0.3
S2_Q200_R2	S2	S2_Q200	18.98	8.23	98.37	13.17	32.82	17.28	1.72	3.09	39.78	27.2	0.57	2.18	33.64	0.17	1.48	0.57	3254.49	0.65	0.37	4.5	1.42	0.59	39.07	36.06	0.66	7645.08	0.94	0.53	5.06	0.6	14.94	0.26	8.5	0.38	37.54	6.62	4.1	0.45	7.35	1.58	6.9	4.76	0.51	0.31	90.99	0.64	0.89
S2_Q200_R3	S2	S2_Q200	30.35	6	98.5	7.58	3.57	11.44	1.55	1.03	39.71	13.22	0.41	1.29	5.22	0.09	1.25	0.32	3732.08	0.35	0.28	3	0.36	0.2	51.13	33.18	0.48	7539.07	1.1	0.47	5.16	0.38	16.28	0.2	6.72	0.33	17.36	5.37	0.63	0.58	5.4	1.29	4.01	2.99	0.39	0.25	83	0.3	1.15
S2_Q208_R1	S2	S2_Q208	0.25	3.71	69.61	5.32	46.7	12.39	0.77	0.42	37.65	15.21	0.39	1.49	1.06	0.12	1.18	0.81	2881.11	0.19	0.21	4.21	0.21	0.19	16.14	21.28	0.38	6930.43	1.65	0.84	4.24	0.44	14.11	0.13	3.59	0.24	18.38	7.08	0.26	3.47	6.5	1.1	5.53	1.64	0.61	0.63	58.18	0.08	0.01
S2_Q208_R2	S2	S2_Q208	13.51	3.72	38.11	5.25	73.68	9.33	1.66	1.09	17.24	21.14	0.27	0.88	12.19	0.06	1.33	0.4	3800.53	0.32	0.28	4.27	0.5	0.28	24.02	29.83	0.6	8028.04	1.27	1.38	4.55	0.35	10.94	0.2	3.52	0.22	16.75	5.95	1.17	1.03	1.77	0.97	6.12	1.75	0.32	0.31	65.77	0.18	0.42
S2_Q208_R3	S2	S2_Q208	5.98	4.42	28.1	9.12	51.15	10.98	1.63	1.76	14.18	5.09	0.15	1.01	16.57	0.17	1.11	0.33	4561.92	0.41	0.29	6.14	0.67	0.35	21.12	29.17	0.66	9961.21	0.98	1.48	3.46	0.39	13	0.17	2.77	0.36	18.49	3.12	1.29	0.72	5.08	0.76	5.41	1.58	0.21	1.04	64.55	0.28	0.34
S2_Q237_R1	S2	S2_Q237	5.56	4.16	78.87	19.97	313.8	71.85	1.18	0.84	56.87	32.45	0.83	2.57	4.24	0.32	0.99	1.02	2384.33	0.33	0.27	5.54	0.35	0.51	10.8	25.64	0.3	6071.43	2.34	1.09	6.96	0.5	14.46	0.42	10.48	0.28	29.58	15.48	1.39	1.6	3.46	5.6	12.22	1.83	1.6	1.78	79.96	0.3	0.07
S2_Q237_R2	S2	S2_Q237	0.4	4.74	83.54	41.71	124.11	54.5	8.96	1.12	64.65	36.33	0.66	1.5	3.64	0.17	10.75	0.73	3319.3	0.33	0.3	11.2	0.39	0.44	11.08	32.2	2.65	6931.06	1.21	1.32	0.23	0.92	21.34	0.16	14.45	0.3	26.04	24.76	1.06	3.15	5.64	9.18	8.25	2.56	1.68	0.59	89.26	0.49	0.09
S2_Q237_R3	S2	S2_Q237	0.49	5.53	62.89	33.22	135.32	33	5.48	0.95	36.27	32.99	0.6	3.22	6.44	0.22	7.73	0.46	3089.84	0.41	0.32	8.49	0.51	0.52	9.45	26.92	2.24	7086.98	1.53	1.04	0.51	0.83	21.82	0.26	11.1	0.29	35.44	13.26	2.02	2.01	2.73	5.12	7.08	1.86	0.81	0.19	77.07	0.42	0.13
S2_Q238_R1	S2	S2_Q238	0.14	6.65	39.7	41.2	8.74	48.25	8.28	1.64	8.9	6.66	0.53	0.35	7.27	0.07	7.07	0.62	3611.23	3.02	1.21	12.29	0.56	0.46	20.21	54.08	27.18	8789.78	0.39	1.17	0.51	0.92	28.25	0.07	11.11	0.35	17.87	8.45	1.16	24.79	4.09	1.99	1.75	4.82	0.45	0.29	101.78	0.44	0.02
S2_Q238_R2	S2	S2_Q238	0.06	5.93	59.68	59.04	3.02	48.8	5.07	0.46	3.49	17.82	0.72	5.36	0.3	0.13	8.02	0.33	3069.5	0.36	0.38	8.61	0.42	0.32	49.02	42.46	6.66	6427.51	0.61	1.23	0.08	1.18	28.8	0.14	12.9	0.4	40.49	12.23	0.03	5.38	4.24	4.25	3.39	3.68	0.58	0.2	92.57	0.2	0.11
S2_Q238_R3	S2	S2_Q238	17.59	4.44	42.55	17.01	13.83	42.31	1.41	0.82	27.98	17.24	0.57	0.75	3.69	0.23	0.89	0.33	3675.79	0.23	0.29	8.09	0.37	0.2	36.49	27.54	0.65	8482.84	1.95	0.99	7.98	0.41	17.06	0.23	8.77	0.24	16.52	7.36	0.7	1.29	3.96	1.61	4.69	1.97	0.46	0.85	70.48	0.23	0.4
S2_Q240_R1	S2	S2_Q240	2.55	4.49	120.65	17.58	74.86	34.56	1.11	0.67	0.58	31.12	0.63	0.43	1.73	0.09	1	0.88	4032	0.27	0.5	5.69	0.27	0.27	34.57	23.54	0.61	8943.19	2.21	0.58	6.87	0.75	15.82	0.2	12	0.2	7.87	12.02	0.39	1.4	4.34	2.07	10.29	2.23	1.04	0.28	92.12	0.23	0.04
S2_Q240_R2	S2	S2_Q240	0.05	4.95	61.19	29.15	37.56	25.32	3.71	1.73	1.54	15.34	0.38	0.16	3.17	0.04	2.6	0.46	3833.91	0.56	0.44	4.31	0.38	0.48	15.98	23.4	2.1	8805.59	0.66	0.48	0.11	0.96	16.38	0.1	7.8	0.35	13.42	6.92	1.15	1.71	2.1	1.36	6.84	1.48	0.38	0.13	97.48	0.56	0.04
S2_Q240_R3	S2	S2_Q240	9.46	3.31	114.99	18.46	35.79	30.97	1.26	0.41	0.57	30.84	0.46	3.69	1.92	0.07	1.03	0.54	3653.15	0.22	0.4	4.77	0.28	0.19	37.64	25.97	0.36	7562.67	1.53	0.52	5.62	0.59	12.79	0.21	8.85	0.21	25.59	10.57	0.28	2.08	3.96	1.98	8.01	1.5	0.93	0.19	96.62	0.12	0.26
S2_Q241_R1	S2	S2_Q241	0.36	6.14	90.82	33.58	135.32	56.26	2.92	0.54	1.15	46.32	0.69	1.03	0.64	0.06	3.06	0.8	2530.35	0.3	0.52	9.81	0.29	0.43	17.58	16.88	1.25	5953.39	1.45	0.87	2.03	0.96	20.47	0.41	17.53	0.25	17.8	13.37	0.32	2.16	4.98	3.74	12.31	1.8	0.85	0.3	56.52	0.27	0.01
S2_Q241_R2	S2	S2_Q241	9.59	3.53	63.22	10.07	38.8	28.77	1.15	0.47	0.37	21.75	0.46	3.1	3.4	0.07	1.47	0.31	3979.06	0.25	0.4	2.09	0.34	0.19	26.61	30.06	0.83	9276.59	1.56	1.27	5.52	0.62	16.47	0.2	10.22	0.22	22.85	8.78	0.49	1.13	5.31	2.98	5.3	2.7	0.64	0.2	51.5	0.14	0.16
S2_Q241_R3	S2	S2_Q241	0.77	5.35	33.72	6.05	86.76	34.53	0.95	1.6	0.31	10.79	0.45	0.45	6.86	0.04	0.99	0.5	3179.29	0.44	0.45	1.36	0.52	0.46	16.28	25.06	1.24	8235.74	1.12	1.15	4.93	0.75	12.97	0.22	8.65	0.29	19.25	7.66	1.37	0.54	1.51	1.66	8.37	1.73	0.34	0.35	60.98	0.52	0.03
S2_Q253_R1	S2	S2_Q253	27.29	4.42	54.61	7.28	253.78	27.89	1.82	0.98	1.22	20.08	0.23	0.47	2.91	0.05	1.17	1.95	3400.71	0.35	0.48	2.9	0.43	0.58	47.68	44.82	2.21	6833.08	2.29	1.26	7.94	0.75	9.5	0.27	5.35	0.22	8.62	5.72	0.68	1.69	4.99	1.17	27.27	2.13	0.31	0.28	96.25	0.25	0.74
S2_Q253_R2	S2	S2_Q253	61.65	3.72	77.61	7.79	233.59	24.69	1.78	0.69	1.24	20.48	0.39	0.2	2.06	0.02	3.24	1.4	4700.49	0.28	0.41	5.71	0.28	0.51	53.59	41.28	1.9	9479.72	1.14	1.37	8.48	0.79	11.71	0.23	6.78	0.26	5.81	7.13	0.54	1.72	2.19	1.59	16.44	2.59	0.61	0.23	90.03	0.2	2.04
S2_Q253_R3	S2	S2_Q253	42.79	5.31	69.62	13.91	39.85	12.44	1.62	0.96	1.03	9.4	0.27	1.12	2.45	0.03	0.81	0.48	4920.47	0.35	0.35	5.87	0.32	0.25	51.72	41.07	0.56	10464.8	0.93	0.95	3.81	0.5	13.44	0.22	5.4	0.26	18.26	5.75	0.25	1.08	5.61	1.58	10.56	2.12	0.48	0.26	79.52	0.2	1.08
S2_QN05-1743_R1	S2	S2_QN05-1743	83.58	2.71	9.75	7.45	540.48	11.88	2.28	1.85	14.95	6.11	0.21	0.59	18.05	0.2	0.37	0.69	3620.21	0.51	0.36	9.23	0.92	1.12	39.96	31.14	0.6	8964.26	1.85	1.85	5.35	0.4	10.8	0.67	5.08	0.31	10.84	4.53	5.18	1.29	7.47	0.77	16.37	1.25	0.24	0.76	102.41	0.45	3.67
S2_QN05-1743_R2	S2	S2_QN05-1743	60.03	2.99	29.98	14.96	399.75	18.53	2.66	2.72	19.44	9.19	0.26	0.35	8.08	0.13	0.9	0.55	4521.09	0.97	0.35	10.05	0.54	0.85	22.66	25.42	1.22	9593.2	1.19	1.7	3.47	0.49	13.36	0.38	7.92	0.27	10.47	6.59	3.05	0.62	2.7	1.22	14.79	1.63	0.42	0.34	84.96	0.51	1.97
S2_QN05-1743_R3	S2	S2_QN05-1743	41.06	2.36	16.72	5.58	118.23	7.8	1.44	2.21	9.63	4.22	0.12	0.34	8.98	0.12	0.38	0.29	3780.28	0.57	0.21	8.77	0.34	0.46	25.08	26.93	0.43	9887.22	0.38	1.31	2.44	0.23	7.47	0.27	3.64	0.21	8.06	3.61	1.61	0.28	2.06	0.86	6.79	1.22	0.26	0.34	80.69	0.35	0.88
S2_SRA1_R1	S2	S2_SRA1	1.46	2.64	36.21	7.2	16.82	30.92	0.79	1.32	50.52	20.96	0.29	0.3	10.26	0.15	1.02	0.45	2368.01	0.38	0.18	6.56	0.5	0.35	7.83	15.53	0.25	6490.98	0.54	0.25	3.97	0.27	10.83	0.16	4.25	0.29	11.07	8.72	1.84	1.48	5.78	0.96	3.77	1.12	0.48	0.52	46.22	0.36	0.14
S2_SRA1_R2	S2	S2_SRA1	0.07	2.75	43.1	29.37	9.89	40.57	4.2	1.68	54.89	6.72	0.47	0.34	1.33	0.11	5.59	0.35	3169.28	0.38	0.24	9.83	0.23	0.51	5.21	20.58	7.48	8626.7	0.54	0.49	0.18	0.61	33.77	0.13	7.87	0.27	10.88	8.73	0.27	35.48	4.8	2.18	3.81	2.4	0.46	0.12	58.86	0.3	0.11
S2_SRA1_R3	S2	S2_SRA1	0.9	2.94	59.21	35.74	6.46	46.19	2.71	2.96	33.88	10.08	0.59	0.35	6.97	0.18	5.13	0.2	3349.23	0.91	0.31	12.26	0.35	0.57	5.52	18.53	0.64	9598.54	0.51	0.45	0.21	0.68	33.85	0.17	9.75	0.39	13.1	14.71	2.33	1.06	7.89	1.99	7.27	1.34	0.78	0.21	58.96	0.76	0.1
S2_SRA2_R1	S2	S2_SRA2	1.82	3.84	21.18	16.31	463.65	34.64	5.42	3.23	9.87	15.09	0.16	0.86	5.48	0.24	4.62	1.74	3205.87	0.67	0.38	12.78	0.51	1.19	17.63	33.97	6.22	8928.76	0.31	1.18	1.86	1.42	27.72	0.18	8.4	0.43	16.56	3.04	4.69	5.36	2.87	1.34	15.47	2.17	0.35	0.2	83.05	0.75	0.16
S2_SRA2_R2	S2	S2_SRA2	50.42	1.9	26.81	10.79	78.97	18.39	1.55	1.63	21.29	8.81	0.21	0.94	12.45	0.33	0.93	0.65	3441.64	0.5	0.27	8.66	0.53	0.37	20.58	25.29	0.75	7573.52	0.81	0.87	2.85	0.56	13.28	0.12	6.8	0.26	8.08	5.32	1.11	0.8	5.58	1.13	10.38	1.85	0.37	0.48	72.42	0.27	1.18
S2_SRA2_R3	S2	S2_SRA2	8.03	2.83	13.2	16.24	157.81	19.84	5.58	2.54	3.44	4.04	0.12	0.8	14.79	0.26	4.58	0.55	4414.13	0.52	0.28	15.15	0.66	0.64	14.62	33.27	1.96	10676.9	0.32	1.15	1.06	1.18	22.89	0.11	5.55	0.38	15.19	3.24	2.32	0.79	9.46	0.95	8.31	1.74	0.13	0.25	66.42	0.44	0.95
S2_SRA3_R1	S2	S2_SRA3	3.05	3.32	140.46	5.18	111	8.72	0.55	0.74	0.54	8.08	0.25	4.58	1.49	0.14	0.64	0.94	2760.09	0.29	0.18	3.41	0.23	0.32	25.22	23.4	0.32	6727.45	0.81	0.47	1.67	0.43	49.44	0.24	5.33	0.23	43.8	6.24	0.34	1.02	4.52	1.22	6.15	0.54	0.4	0.86	40.62	0.15	0.02
S2_SRA3_R2	S2	S2_SRA3	4.58	1.12	81.58	5.85	9.17	5.92	0.46	0.62	37.07	5.54	0.3	0.1	0.91	0.02	0.3	0.19	3087.26	0.29	0.12	4.11	0.06	0.14	13.05	23.41	0.25	7318.84	0.24	0.32	1.9	0.15	23.36	0.06	4.45	0.17	10.12	5.3	0.13	0.35	4.32	0.61	2.54	0.74	0.41	0.18	25.9	0.35	0.03
S2_SRA3_R3	S2	S2_SRA3	0.03	2.1	122.77	37.74	17.64	21.23	3.5	0.63	142.23	21.11	0.61	0.39	0.69	0.02	2.57	0.19	3392.29	0.43	0.16	10.26	0.16	0.27	12.16	36.59	2.71	7703.41	0.31	0.59	0.18	0.42	43.64	0.06	8.38	0.18	12.39	14.97	0.84	0.95	3.1	0.8	2.8	2.16	0.65	0.09	51.07	0.45	0.06
S2_SRA5_R1	S2	S2_SRA5	0.09	2.68	68.67	27.47	38.83	25.77	1.7	0.75	74.12	14.63	0.24	0.09	2.91	0.02	1.89	0.55	3299.05	0.36	0.23	8.69	0.22	0.43	8.33	22.03	0.57	6850.01	0.66	0.21	1.32	0.41	30.88	0.16	8.65	0.18	8.04	6.33	1.03	0.28	4.24	0.84	13.3	0.65	0.37	0.11	59.39	0.5	0.01
S2_SRA5_R2	S2	S2_SRA5	6.78	1.76	46.55	12.04	41.78	19.48	1.49	0.33	45.48	15.53	0.13	1.07	2.07	0.08	1.42	0.35	3074.01	0.25	0.19	7.96	0.14	0.28	11.44	25.68	0.54	6338.33	0.76	0.3	3.47	0.3	17.99	0.11	4.59	0.15	14.53	4.99	0.53	0.31	4.5	0.64	12.07	0.64	0.38	0.31	49.5	0.25	0.26
S2_SRA5_R3	S2	S2_SRA5	0.39	2.13	38.7	28.7	67.12	19.15	4.24	0.58	29.35	6.82	0.17	0.24	3.27	0.05	3.4	0.44	3840.63	0.32	0.3	12.29	0.26	0.45	7.77	28.62	2.37	7905.22	0.46	0.65	1.09	0.6	38.74	0.12	6.65	0.26	11.72	5.41	1.01	0.22	5.68	0.97	10.83	0.74	0.25	0.26	59.33	0.63	0.26
S2_SRA8_R1	S2	S2_SRA8	0.03	0.76	0.01	0.02	202.89	0.01	2.86	0.32	0.1	NA	NA	0.37	0.54	0.01	0.81	0.01	1958.89	0.17	0	0.09	0.02	NA	1.23	14.11	0.41	4294.68	0	0.7	0	NA	27.81	0.01	NA	0.13	10	0	0	0.05	2.52	0.45	0	0.01	0.01	0.11	32.53	NA	0.03
S2_SRA8_R2	S2	S2_SRA8	103.37	2.07	14.02	17.81	581.1	5.66	1.08	0.89	0.75	1.79	0.11	0.92	12.54	0.02	0.54	0.48	4052.16	0.38	0.33	4.98	0.28	0.7	14.02	24.09	1.27	9203.49	0.53	1.6	1.04	0.24	41.39	0.11	2.38	0.25	28.26	1.73	2.44	0.14	4.66	0.75	13.19	0.18	0.07	0.59	50.36	0.58	2.88
S2_SRA8_R3	S2	S2_SRA8	62.13	2.66	31.98	25.78	2159.68	19.14	10.78	0.92	3.96	27.41	0.2	0.25	7.51	0.02	1.87	1.16	4240.15	0.61	0.56	27.99	0.44	2.38	0.6	17.29	3.42	8341.44	0.52	3.1	9.36	0.91	103.62	0.24	4.64	0.25	18.39	5.19	6.54	0.08	5.49	0.88	68.3	1.42	0.27	0.49	145.14	0.99	78.76
S3_KQ228_R1	S3	S3_KQ228	42.26	3.96	16.74	4.53	869.13	2.89	1.73	1.11	3.29	16.29	0.17	3.34	10.77	0.16	0.48	2.43	1735.86	0.28	0.32	8.51	0.7	1.23	40.17	20.82	0.8	4422.78	2.03	1.48	5.74	0.73	10.83	0.59	1.67	0.27	30.99	0.97	3.68	1.78	2.62	0.62	48.45	0.99	0.81	1.45	41.92	0.44	1.4
S3_KQ228_R2	S3	S3_KQ228	29.05	2.33	15.43	5.37	242.41	3.2	1.52	0.51	4.33	16.19	0.17	0.52	5.5	0.12	0.38	0.91	2747.65	0.17	0.18	12.37	0.25	0.44	35.99	21.51	0.49	6671.18	0.57	0.85	3.35	0.51	10.91	0.18	2	0.2	10.3	1.79	1.65	1.15	1.69	1.14	27	1.12	0.81	1.03	31.49	0.51	0.89
S3_KQ228_R3	S3	S3_KQ228	58.91	2.23	23.31	6.54	426.24	2.88	2.6	0.26	12.55	2.94	0.21	2.89	0.96	0.24	29.14	1.36	2798.33	0.22	0.38	12.38	0.19	0.63	44.65	21.46	3.52	6604.93	0.83	0.94	4.14	1.17	16.56	0.33	2.9	0.32	19.87	1.12	0.33	3.68	7.05	0.87	24.08	1.21	0.7	1.63	49.77	0.1	2.54
S3_KQ236_R1	S3	S3_KQ236	37.07	4.89	18.79	5.82	799.18	3.18	2.11	2.25	1.56	9.93	0.23	0.62	7.52	0.18	0.41	0.58	3190.65	0.55	0.49	13.81	0.53	1.32	31.29	28.3	0.66	6749.1	1.1	1.69	3.89	0.38	12.84	0.33	2.05	0.31	16.16	1.71	3.43	0.4	2.74	0.36	22.17	1.17	0.49	1.47	35.67	0.4	0.31
S3_KQ236_R2	S3	S3_KQ236	73.19	3.95	14.74	3.66	832.01	2.6	1.75	0.36	0.53	14.94	0.21	7.49	1.92	0.33	0.92	0.61	3059.09	0.21	0.38	11.48	0.27	0.9	50.74	25.73	0.8	6091.18	2.43	1.46	2.6	0.32	14.92	0.47	1.57	0.26	41.94	1.51	0.96	0.73	5.1	0.31	22.71	1.14	0.38	1.48	31.4	0.14	0.71
S3_KQ236_R3	S3	S3_KQ236	30.84	3.7	27.29	11.66	819.24	5.04	8.17	1.12	4.46	9.6	0.25	3.97	9.14	0.31	5.72	0.85	3633.31	0.37	0.53	20.56	0.55	1.36	21.82	28.19	2.01	6983.96	1.02	2.12	3.46	0.96	22.37	0.35	3.64	0.32	29.9	1.52	4.5	1.97	5.1	1.13	17.42	1.24	0.7	0.6	58.45	0.46	0.78
S3_KQB09-20432_R1	S3	S3_KQB09-20432	111.14	4.66	23.97	3.68	2907.03	4.23	2.19	0.98	1.7	16.4	0.31	2.9	8.95	0.14	0.37	2.26	2512.51	0.4	0.99	7.39	0.59	2.17	57.05	16.68	2.08	6541.77	6.07	4.39	9.56	0.59	14.06	1.16	3.37	0.23	23.71	3.33	6.95	0.87	3.5	1.38	66.71	1.26	0.8	2.85	50.95	0.32	3.71
S3_KQB09-20432_R2	S3	S3_KQB09-20432	25.03	4.32	27.4	1.8	1981.25	14.79	2.31	2.29	5	13.76	0.28	1.22	14.81	0.28	0.25	1.41	2379.21	0.55	0.74	12.45	0.8	2.97	28	16.58	1.21	6112.3	1.84	3.37	7.13	0.67	11.68	0.75	3.92	0.31	22.33	8.65	8.29	0.32	2.14	1.1	50.36	1.55	1.24	3.09	40.63	0.56	0.61
S3_KQB09-20432_R3	S3	S3_KQB09-20432	70.43	3.32	10.39	1.45	2072.65	1.7	2.36	1.33	0.81	7.21	0.17	0.91	23.21	0.07	0.23	1.11	2818.72	0.39	0.66	9.95	0.89	2.56	48.25	18.85	1.31	6597.85	2.23	4.16	4.3	0.51	12.52	0.71	2.1	0.25	15.22	1.53	9.28	0.43	3.43	0.71	44.44	1.21	0.51	2.14	47.64	0.61	1.96
S3_MQ239_R1	S3	S3_MQ239	27.39	3.63	19.11	7.39	1046.18	6.42	0.97	1.15	2.88	10.3	0.2	0.46	12.22	0.08	0.47	1.18	2300.08	0.39	0.21	8.53	0.69	1.02	14.4	11.81	0.32	4771.45	0.84	0.84	2.46	0.36	12.41	0.34	2.32	0.25	12.79	6.25	3.86	0.21	3	0.73	22.03	0.75	0.83	0.87	31.48	0.69	1.47
S3_MQ239_R2	S3	S3_MQ239	2.33	5.55	10.93	12.83	795.26	4.53	5.38	2.91	0.8	6.98	0.15	4.15	2.96	0.17	2.33	0.53	3190.99	0.74	0.28	11	0.5	0.79	4.88	16.85	0.98	5826.15	0.29	1.08	0.91	0.67	23.38	0.27	2.6	0.28	47.68	2.94	2.58	0.36	2.81	0.54	16.97	0.47	0.23	0.49	32.43	0.86	0.46
S3_MQ239_R3	S3	S3_MQ239	63.31	5.52	8.56	2.57	1142.98	2.03	1.73	2.16	0.59	8.45	0.15	2.66	8.44	0.36	1.1	1.13	3889.56	0.68	0.32	5.68	0.53	1.02	33.95	19.47	1.61	7357.79	1.01	1.56	2.92	0.44	14.55	0.42	2.11	0.36	23.68	1.96	3.57	0.49	1.34	1.05	26.31	0.29	0.24	1.12	41.57	0.62	3.05
S3_Q124_R1	S3	S3_Q124	0.37	3.86	31.4	46.71	1376.64	12.03	15.49	2.63	6.95	28.19	0.23	1.68	5.93	0.09	11.16	1.54	3992.45	0.72	0.63	17.94	0.54	1.4	3.79	44.17	1.87	7551.08	0.37	2.18	1.37	1.07	40.86	0.23	6.03	0.4	26.15	8.75	4.88	7.12	2.06	1.75	42.8	2.73	0.69	0.45	59.48	0.94	0.04
S3_Q124_R2	S3	S3_Q124	2.15	3.74	43.91	4.48	NA	2.6	1.62	2.11	3.28	NA	0.32	2.87	7.93	0.09	0.62	1.65	4496.7	0.62	0.73	8.63	0.54	0.79	32.7	0	0.96	14773.7	2.45	2.59	4.62	0.39	14.57	0.37	3.6	0.29	31.46	5.22	2.76	0.53	1.24	1.44	35.62	0.75	0.68	1.17	44.73	0.54	0.07
S3_Q124_R3	S3	S3_Q124	0.14	4.7	21.19	3.53	990.97	3.26	2.79	2.82	2.99	16.87	0.18	0.38	2.92	0.09	1.76	1.43	4090.07	0.75	0.73	11.48	0.48	1.15	14.98	22.52	1.55	8192.65	1.56	2.05	4.03	0.66	15.41	0.32	3.31	0.31	20.03	4.03	4.01	0.35	1.86	1.78	37.34	0.36	0.41	0.76	49.34	0.99	NA
S3_Q135_R1	S3	S3_Q135	9.3	3.56	14.23	5.66	707.52	2.11	1.09	1.87	1.85	12.8	0.14	0.33	3.98	0.03	0.21	0.71	2523.23	0.47	0.36	10.65	0.33	0.86	17.53	16.23	0.34	5313.32	0.5	1.27	2.71	0.24	10.89	0.4	1.22	0.24	16.22	1.84	2.81	0.37	0.72	0.77	23.95	0.19	0.32	0.67	33.87	0.79	0.06
S3_Q135_R2	S3	S3_Q135	31.07	3.02	12.97	5.24	216.43	2.04	1.98	2.34	1.83	5.46	0.15	0.99	9.1	0.03	1.1	0.47	4320.01	0.61	0.49	12.5	0.43	0.37	43.64	24.82	0.64	7326.05	0.95	2.35	3.79	0.37	13.95	0.23	1.71	0.22	18.97	1.65	1.04	0.94	0.94	1.28	11.27	0.51	0.31	0.49	50.38	0.46	0.37
S3_Q135_R3	S3	S3_Q135	17.64	3.82	13.37	5.43	466.33	1.87	1.51	1.51	5.22	6.51	0.16	0.69	5.65	0.03	0.35	0.74	3823.55	0.38	0.44	14.77	0.37	0.66	20.25	20.97	0.31	7488.2	0.92	1.59	3.3	0.29	15.84	0.27	1.85	0.23	14.57	4.8	1.71	0.7	3.25	1.15	17.65	0.54	0.61	0.51	45.83	0.36	0.11
S3_Q138_R1	S3	S3_Q138	69.44	3.55	14.02	3.07	882.5	4.12	1.74	1	3.12	32.24	0.15	0.68	7.86	0.2	0.3	1.03	3820.51	0.33	0.35	12.44	0.67	1.31	59.16	26.94	1.09	9352.31	1.96	1.93	6.78	0.55	15.93	0.37	1.96	0.25	19.96	1.97	3.29	0.62	3.21	0.62	33.48	2.59	0.57	2.48	32.86	0.39	2.98
S3_Q138_R2	S3	S3_Q138	156.33	2.98	8.19	1.58	1066.18	2.42	1.95	0.62	1.67	22.41	0.12	1.22	6.53	0.1	0.36	0.59	4672.4	0.21	0.24	11.08	0.68	0.95	37.44	22.56	0.62	10165.4	1.33	1.51	4.19	0.35	12.41	0.27	1.44	0.21	16.28	1.9	1.64	1.21	2.06	0.31	18.65	1.58	0.37	1.1	24.77	0.3	6.84
S3_Q138_R3	S3	S3_Q138	56.82	4.17	13.05	1.61	39.79	3.36	1.56	1.3	1.94	NA	0.07	0.9	4.78	0.07	0.27	0.74	3537.16	0.41	0.29	9.96	0.69	1.24	32.48	15.81	0.53	9129.37	0.74	1.28	3.34	0.39	13.39	0.21	1.67	0.28	24.51	0.91	2.38	0.59	4.3	0.21	28.07	1.09	0.35	1.23	21.9	0.49	2.19
S3_Q151_R1	S3	S3_Q151	7.79	2.97	15.2	3.41	380.78	4.27	1.45	0.79	6.5	18.56	0.31	0.9	6.46	0.07	0.84	0.92	2561.13	0.34	0.37	5.36	0.42	0.72	19.81	18.92	1.04	8175.84	1.65	1.66	8.06	0.28	10.98	0.42	2.34	0.21	21.35	2.1	2.02	2.21	1.55	0.43	25.41	1.35	0.7	1.3	59.83	0.29	0.09
S3_Q151_R2	S3	S3_Q151	1.16	3.77	7.58	8.37	382.18	7.14	3.43	1.19	0.95	10.65	0.12	0.57	4.5	0.08	1.42	0.46	3198.56	0.38	0.3	9.05	0.42	0.62	4.59	13.87	1.03	8367.19	0.38	1.45	2.27	0.55	19.78	0.17	2.58	0.3	23.8	2.59	1.57	0.41	3.63	0.56	15.75	1.03	0.36	0.43	40.49	0.5	0.04
S3_Q151_R3	S3	S3_Q151	8.23	3.14	21.13	3.56	336.36	6.68	1.52	0.49	14.1	13.22	0.27	0.47	0.83	0.08	0.29	0.82	3476.27	0.24	0.26	9.33	0.19	0.52	13.45	15.33	0.39	9179.87	1.38	1.49	7.39	0.2	11.75	0.29	3.35	0.24	9.2	3.63	0.67	2.36	2.24	0.86	15.72	1.25	1.13	0.7	45.16	0.18	0.02
S3_Q155_R1	S3	S3_Q155	0.36	3.37	7.41	5.19	146.08	1.74	2.09	1.11	0.6	8.91	0.14	0.41	2.58	0.12	1.22	0.38	4023.12	0.28	0.27	9.88	0.3	0.4	22.31	21.79	0.65	11501	0.43	0.73	2.18	0.42	14.64	0.09	1.77	0.27	22.57	1.09	0.96	0.89	4.72	0.28	12.84	1.66	0.16	0.3	27.85	0.34	0.01
S3_Q155_R2	S3	S3_Q155	11.08	2.49	4.23	2.87	326.58	1.25	1.26	0.95	0.81	8.99	0.15	2.74	5.14	0.21	0.32	0.44	4175.89	0.24	0.2	10.92	0.35	0.53	42.53	17.93	0.27	10057.3	0.92	0.98	3.74	0.22	14.1	0.22	0.88	0.22	36.49	0.65	1.68	1.78	2.27	0.15	14.57	1.27	0.13	1.51	21.62	0.3	0.07
S3_Q155_R3	S3	S3_Q155	2.42	4.03	1.86	1.33	461.79	40.12	0.96	1.21	0.06	2.64	0.09	1.9	8.69	0.16	0.24	0.51	3706.56	0.37	0.28	10.52	0.46	0.44	33.32	14.79	0.26	9257.85	0.24	0.73	0.98	0.23	14.37	0.15	1.02	0.08	54	0.37	2.31	0.93	0.22	0.05	17.04	0.94	0.03	1.73	25.35	0.57	0.01
S3_Q157_R1	S3	S3_Q157	92.34	6.07	11.48	2.59	870.45	5.17	1.88	1.15	3.12	8.28	0.18	0.9	7.2	0.12	0.18	0.79	3480.73	0.4	0.47	6.31	0.41	1.24	22.71	18.6	0.91	6889.85	1.08	1.2	4.78	0.46	12.6	0.35	1.98	0.33	16.43	1.99	2.53	0.37	2.59	0.37	30.92	3.17	0.31	0.42	38.6	0.64	1.29
S3_Q157_R2	S3	S3_Q157	61.98	4.7	9.81	0.91	702.05	3.98	1.6	1.13	1.36	5.03	0.15	0.22	9.17	0.04	0.22	0.72	3683.63	0.38	0.41	3.04	0.43	1.21	18.69	19.03	0.85	7789.54	0.89	1.03	4.79	0.38	12.71	0.27	1.96	0.31	12	1.64	2.96	0.28	6.24	0.26	31.91	2.84	0.28	0.6	40.99	0.62	0.64
S3_Q157_R3	S3	S3_Q157	62.95	4.74	9.57	0.64	909.36	2.5	1.98	2.98	0.96	8.4	0.11	0.28	22.5	0.07	0.17	0.73	3155.37	0.66	0.48	2.73	0.75	1.45	25.31	20.01	0.66	6421.58	0.59	1.43	3.08	0.51	14.14	0.31	1.58	0.34	20.34	1.24	4.78	0.5	3.17	0.24	22.85	2.77	0.25	0.72	38.02	0.69	1.44
S3_Q186_R1	S3	S3_Q186	48.83	7.3	61.56	3.62	896.89	13.77	2.04	1.01	5.64	51.7	0.43	2.63	12.41	0.08	0.46	1.18	3146.11	0.45	0.43	3.33	0.66	1	12.96	18.25	0.73	6357.27	1.43	1.1	5.82	0.46	20.44	0.5	5.65	0.34	32.72	5.14	2.54	0.43	2.65	1.64	32.47	3.62	1.04	0.29	25.9	0.51	0.42
S3_Q186_R2	S3	S3_Q186	54.51	7.86	22.72	1.81	776.34	5.49	2.34	2.94	2.06	23.02	0.29	2.3	33.79	0.1	0.27	0.83	3231.86	0.76	0.46	2.76	1.35	1.43	10.28	19.92	0.88	6295.49	0.9	1.28	4.98	0.45	13.96	0.49	3.32	0.36	41.45	2.54	5.34	0.23	3.19	0.58	30.25	2.64	0.37	0.38	25.41	0.81	0.69
S3_Q186_R3	S3	S3_Q186	0.64	7	6.92	23.51	550.38	19.64	33.47	0.82	8.72	12.79	0.09	1.61	2.34	0.11	76.36	1.11	2398.83	0.4	5.22	8.01	0.67	0.74	0.08	36.06	6.12	3789.81	1.37	2.79	1.13	5.04	38.61	0.15	3.77	0.46	26.69	5.62	0.9	0.89	3.73	2.24	26.55	3.56	0.11	0.41	45.68	0.5	0.51
S3_Q200_R1	S3	S3_Q200	447.51	9.98	1.95	0.1	3545.29	2.61	5.03	0.82	5.74	17.32	0.01	3.08	26.76	0.38	0.75	20.7	986.02	0.71	1.78	0.06	0.83	2.02	0.8	256.65	1.15	2574.57	0.15	1.34	13.12	1.72	42.36	2.23	0.04	1.44	30.76	0.91	3.06	0.29	8.52	0.05	83.04	1.04	0.16	0.85	14.74	0.79	33.46
S3_Q200_R2	S3	S3_Q200	128.9	7.03	14.01	3.04	1013.49	2.83	2.17	1.99	2.5	12.37	0.26	0.22	12.84	0.04	0.63	1.45	3264.03	0.59	0.44	4.21	0.83	1.57	40.74	23.08	0.78	6891.44	2.22	1.33	4.76	0.66	11.01	0.47	2.01	0.28	15.01	2.17	6.42	0.28	2.63	0.42	35.5	2.36	0.29	0.32	57.77	0.63	10.17
S3_Q200_R3	S3	S3_Q200	106.96	5.46	16.06	2.57	766.72	2.3	1.94	2.8	2.37	11.43	0.18	0.4	43.23	0.06	0.21	0.9	3012.28	0.65	0.39	5.1	1.05	1.29	37.03	20.9	0.67	6623.24	1.03	1.42	4.24	0.63	12.56	0.4	1.97	0.41	25.06	1.25	6.06	0.36	2.25	0.42	22.67	1.93	0.25	0.77	54.7	0.92	7.91
S3_Q208_R1	S3	S3_Q208	NA	6.88	0.05	2.2	NA	20.72	1.28	5.19	0.27	NA	0.06	NA	3.53	NA	NA	1.54	NA	1.36	0.42	20.27	0.37	0.65	0.37	NA	0.99	NA	NA	1.73	NA	0.38	26.61	NA	1.09	NA	54.27	0.29	7.39	NA	2.62	NA	75.01	0.38	NA	0.83	27.4	0.83	NA
S3_Q208_R2	S3	S3_Q208	41.11	3.74	5.75	1.67	NA	1.94	1.8	1.22	0.21	NA	0.13	1.79	3.33	0.1	0.49	1.09	NA	0.39	0.32	9.66	0.38	0.81	38.69	NA	0.9	NA	2.27	2.27	3.72	0.33	13.65	0.31	1.23	0.32	24.03	0.8	1.9	0.98	4.91	0.23	29.33	1.16	0.2	0.82	39.87	0.33	0.36
S3_Q208_R3	S3	S3_Q208	16.63	3.35	15.78	2.4	792.52	3.54	1.89	1.41	5.14	13.49	0.1	1.14	7.97	0.04	0.48	1.06	3875	0.45	0.28	9.21	0.49	0.96	17.72	21.45	0.93	7672.75	1.5	1.73	3.75	0.39	19.18	0.38	1.28	0.29	23.12	5.5	2.42	1.12	3.93	0.68	27.75	1.36	0.44	0.97	49.85	0.39	0.14
S3_Q237_R1	S3	S3_Q237	15	1.16	1.4	1.74	1285.05	0.72	1.72	1.46	0.57	NA	0.11	0.06	2.4	NA	0.37	0.79	3869.44	0.7	0.33	8.49	0.07	1.17	20.59	20.47	0.38	8402.65	0.61	1.37	1.1	0.38	10.14	0.2	0.95	0.41	10.3	0.54	1.82	1.1	4.33	0.35	28.39	0.95	0.09	0.74	35.95	0.8	0.2
S3_Q237_R2	S3	S3_Q237	32.78	2.18	3.56	1.27	312.21	0.95	1.6	1.37	0.33	NA	0.18	0.27	12.12	0.04	0.18	1.28	3917.83	0.59	0.31	11.36	0.34	1.22	32.29	19.01	0.58	12804.4	1.53	1.62	2.02	0.36	11.37	0.25	1.28	0.35	14.06	1.38	3.12	1.05	5.1	0.49	30.45	1.02	0.28	0.86	41.24	0.65	0.88
S3_Q237_R3	S3	S3_Q237	26.95	4.28	10.91	1.96	814.65	2.3	1.74	1.26	1.18	0.92	0.07	0.23	5.52	NA	0.46	0.86	3375.21	0.37	0.22	7.81	0.43	0.87	22.95	22.13	0.49	6980.2	1.62	1.36	3.86	0.31	13	0.29	1.35	0.27	12.87	1.02	2.23	1.12	4.09	0.42	23.73	1.2	0.34	1.19	39.05	0.33	0.45
S3_Q238_R1	S3	S3_Q238	69.84	3.33	13.14	5.7	246.69	6.71	1.86	0.5	2.11	20.42	0.27	3.07	1.66	0.09	0.57	0.78	3561.28	0.23	0.27	16.02	0.32	0.36	32.1	28.94	0.57	7712.78	2.48	1.71	6.42	0.53	13.73	0.28	1.99	0.24	27.27	2.82	0.33	4.83	4.16	0.76	17.57	1.8	0.75	0.84	44.81	0.08	1.26
S3_Q238_R2	S3	S3_Q238	0.77	4.37	6.15	37.94	143.32	11.91	14.45	0.42	0.92	8.96	0.16	0.49	0.95	0.12	78.62	0.67	4105.3	0.27	2.71	10.01	0.44	0.44	0.46	28.36	6.26	8470.75	1.36	1.23	0.53	2.76	43.65	0.06	5.13	0.47	15.73	2.52	0.39	1.1	10.54	1.6	17.12	2.1	0.18	0.51	54.89	0.23	0.1
S3_Q238_R3	S3	S3_Q238	0.02	4.51	11.93	44.28	80.39	16.05	12.26	2.07	2	13.08	0.18	0.1	1.38	0.02	11.06	0.87	4750.06	0.52	0.35	19.32	0.35	1.36	6.33	43.26	2.71	9695.82	0.38	1.96	0.27	1.69	46.69	0.05	6.08	0.46	17.64	5.84	0.88	2.69	9.17	5.08	11.86	2.21	0.42	0.72	80.8	0.62	0.16
S3_Q240_R1	S3	S3_Q240	112.55	2.86	7.24	1.39	1738.87	5.46	2.83	0.39	1.67	10.43	0.04	0.2	4.05	0.03	0.3	0.58	2462.03	0.33	0.71	3.29	0.32	0.95	22.16	98.7	0.3	3679.96	0.48	1.26	7.8	0.88	12.63	0.56	0.22	0.32	4.33	4.65	1.16	1.32	3.22	0.31	33.78	1.29	0.38	0.48	37.79	0.18	7.85
S3_Q240_R2	S3	S3_Q240	0.27	3.64	12.01	19.47	1488.03	10.5	11.93	1.52	8.2	10.3	0.15	0.56	5.31	0.05	6.05	0.79	4382.89	0.67	0.56	13.66	0.55	1.47	4.54	30.57	1.74	7652.75	0.94	1.82	2.77	1.53	35.79	0.19	2.84	0.31	16.15	4.76	2.69	1.09	2	1.43	37.61	1.43	0.22	0.2	57.1	0.62	2.14
S3_Q240_R3	S3	S3_Q240	33.68	4.16	22.66	3.49	799.32	4.37	1.72	1.41	0.79	7.25	0.15	1.98	23.45	0.04	0.38	0.63	4173.2	0.54	0.35	5.57	1.08	0.98	34.09	23.04	0.6	8241.42	1.31	0.89	3.42	0.45	22.55	0.25	2.16	0.27	31.63	1.93	4.02	0.45	3.63	0.5	24.06	1.29	0.26	0.47	37.53	0.67	1.31
S3_Q241_R1	S3	S3_Q241	22.76	4.39	7.92	2.46	801.05	3.03	1.76	1.71	0.6	10.24	0.17	3.09	28.48	0.16	0.28	0.76	4138.94	0.65	0.44	6.4	1.2	1.27	30.15	21.72	1.22	8629.94	1.09	2.21	3.37	0.94	21.14	0.25	1.86	0.36	45.39	1.63	5.53	0.51	4.44	0.54	35.98	1.36	0.19	1.6	25.69	0.87	0.17
S3_Q241_R2	S3	S3_Q241	28.24	3.94	5.82	3.22	597.88	2.42	1.63	1.91	0.68	2.87	0.13	1.03	7.87	0.04	0.33	0.43	5114.62	0.6	0.35	4.37	0.58	0.82	38.32	21.02	0.7	9890.11	0.92	2.02	2.22	0.73	18.29	0.16	1.56	0.31	18.31	0.84	2.82	0.54	1.7	0.27	18.14	1.43	0.1	0.72	24.39	0.46	0.32
S3_Q241_R3	S3	S3_Q241	5.97	3.88	9.6	1.7	235.27	2.2	1.59	2.4	0.47	2.6	0.12	1.08	10.15	0.02	0.33	0.47	5451.3	0.67	0.32	5.49	0.56	0.64	24.49	21.26	0.65	11859.7	0.63	1.04	1.7	0.56	18.23	0.14	2.14	0.35	21.47	1.36	2.58	0.4	4.51	1.24	15.72	1.71	0.19	0.58	24.74	0.5	0.05
S3_Q253_R1	S3	S3_Q253	99.79	3.79	24.86	4.07	1237.57	6.24	1.68	0.89	1.15	19.7	0.29	0.23	8.8	0.01	0.25	1.17	2942.28	0.37	0.39	3.44	0.59	1.54	49.92	22.98	0.59	5897.89	2.09	1.43	8.85	0.52	13.09	0.4	2.57	0.26	8.24	3.11	3.29	1.74	3.21	0.81	40.1	1.15	0.46	0.7	33.74	0.41	2.36
S3_Q253_R2	S3	S3_Q253	109.71	5.21	22.41	1.84	747.56	2.44	1.8	0.73	1.22	19.31	0.22	2.16	6.55	0.07	0.49	0.74	3579.27	0.35	0.36	6.26	0.49	0.87	56	21.68	0.7	7074.82	1.89	1.44	3.93	0.55	21.48	0.33	1.9	0.28	27.7	2.27	1.33	2	2.37	0.48	32.57	1.17	0.31	0.52	33.61	0.27	3.23
S3_Q253_R3	S3	S3_Q253	22.08	3.6	17.01	1.58	253.94	2.19	1.41	1.64	0.92	2.33	0.1	0.09	6.08	0.01	0.22	0.7	3826.29	0.48	0.23	4.07	0.4	0.62	32.13	29.52	0.44	8155.62	0.46	0.84	1.93	0.3	8.63	0.09	1.55	0.28	8.13	0.85	1.57	1.02	2.17	0.54	18.83	1.2	0.19	0.49	30.01	0.43	0.34
S3_QN05-1743_R1	S3	S3_QN05-1743	75.31	2.44	6.84	3.88	1013.96	4.33	1.85	1.32	5.43	4.31	0.17	0.28	10.64	0.08	0.19	0.78	2187.04	0.37	0.22	9.13	0.62	1.23	35.06	15.26	0.44	5947.32	1.89	1.35	6.43	0.27	10.09	0.6	2.02	0.26	8.96	1.34	4.33	1.22	6.23	0.97	30.03	1.18	0.6	0.76	32.85	0.43	0.63
S3_QN05-1743_R2	S3	S3_QN05-1743	164.42	2.04	4.49	1.29	1497.31	3.79	2.37	0.52	9.31	25.43	0.17	0.43	6.98	0.11	0.51	1.35	2286.32	0.23	0.32	4.94	0.63	1.11	56.17	15.88	1.32	5287.34	11.87	2.59	7.97	0.45	9.03	1.34	1.62	0.18	4.38	2.56	4.25	1.65	4.59	1.43	43.78	1.56	0.5	1.33	53.79	0.28	14.14
S3_QN05-1743_R3	S3	S3_QN05-1743	46.86	1.88	5.11	3.13	398.98	1.86	1.56	1.45	2.11	2.52	0.08	0.2	4.96	0.05	0.14	0.49	3325.8	0.42	0.13	12.07	0.37	0.68	35.61	19.32	0.36	8820.89	0.55	1.15	2.26	0.19	15.05	0.2	1.37	0.2	6.26	0.7	3.29	0.68	3.45	0.57	15.43	1.07	0.43	0.4	36.45	0.43	0.54
S3_SRA1_R1	S3	S3_SRA1	50.15	2.05	3.98	3.85	166.47	2.01	1.64	1.69	0.91	3.1	0.1	0.12	9.14	0.04	0.51	0.36	4297.15	0.6	0.18	11.71	0.32	0.59	27.19	20.05	0.53	9797.42	0.32	0.99	2.02	0.21	9	0.13	0.66	0.22	8.93	0.6	1.5	0.51	1.75	0.33	16.79	1.18	0.15	0.41	26.71	0.35	2.74
S3_SRA1_R2	S3	S3_SRA1	49.22	2.67	6.71	0.79	529.45	1.57	1.24	1.86	2.43	2.77	0.1	0.25	9.67	0.09	0.3	0.72	4490.33	0.59	0.18	11.73	0.39	0.89	15.98	16.84	0.38	10133.2	0.51	0.97	2.5	0.18	13.88	0.21	0.86	0.22	10.26	0.86	2.24	0.47	4.06	0.24	27.44	1.07	0.19	0.55	24.27	0.43	4.41
S3_SRA1_R3	S3	S3_SRA1	78.22	2.73	3.97	1.64	133.68	1.94	2.04	2.65	0.53	0.43	0.11	0.17	18.28	0.06	0.53	0.5	5121.61	0.73	0.29	17.68	0.73	0.77	29.96	19.37	0.55	10233.8	0.48	1.1	1.94	0.32	12.7	0.15	1.06	0.33	8.64	0.57	2.77	0.6	4.52	0.37	16.73	1.13	0.13	0.7	27.97	0.69	8.84
S3_SRA2_R1	S3	S3_SRA2	1.72	3.17	11.94	13.02	1300.5	16.64	13.6	1.23	6.78	11.41	0.11	1.12	7.1	0.32	15.21	1.73	3138.08	0.68	0.58	16.06	0.79	3.17	1.38	38.76	4.26	6272.72	1.14	2.6	3.92	2.25	45.48	0.33	3.11	0.43	16.54	6.82	11.01	2.93	4.93	2.89	33.86	1.93	0.22	0.37	86.93	1	6.85
S3_SRA2_R2	S3	S3_SRA2	175.86	2.86	9.81	2.8	676.73	23.22	1.84	0.43	37.29	16.48	0.1	1.77	4.01	0.47	0.73	1.51	2389.13	0.29	0.28	6.38	0.53	1.26	24.16	21	1.06	5286.11	5.87	1.53	6.39	0.47	11.87	0.8	4.23	0.25	7.58	19.13	3.56	0.85	3.27	3.6	35.34	1.72	0.98	1.48	44.65	0.67	6.4
S3_SRA2_R3	S3	S3_SRA2	158.67	2.07	3.22	1.01	707.1	2.27	2.28	0.69	1.36	5.8	0.06	0.25	14.61	0.06	0.43	1.27	2434.63	0.25	0.22	4.76	0.74	0.96	60.1	21.6	0.85	5315.57	1.73	1.47	4.02	0.38	10.11	0.35	0.96	0.23	5.25	1.07	4.95	1.94	4.11	0.52	20.5	1.39	0.28	0.98	40.84	0.38	4.4
S3_SRA3_R1	S3	S3_SRA3	97.26	1.83	12.81	1.55	764.45	2.14	0.85	0.47	1.42	8.2	0.15	0.07	8.05	0	0.17	1.29	2585.3	0.3	0.2	2.01	0.34	0.89	39.98	18.6	0.57	5082.11	0.88	1.11	5.67	0.21	24.3	0.11	1.3	0.2	7.24	1.58	3	0.43	2.78	0.54	34.55	0.25	0.29	0.24	12.49	0.43	0.57
S3_SRA3_R2	S3	S3_SRA3	280.04	1.23	12.77	2.28	825.19	2.09	1.03	0.26	4.12	12.6	0.12	0.61	2.08	0.05	0.09	0.93	3148.77	0.21	0.22	4.85	0.11	0.78	46.9	18.68	0.35	6193.95	1	1.17	6.37	0.21	24.22	0.13	1.11	0.14	8.25	2.56	1.06	0.39	3.91	0.56	27.43	0.21	0.28	0.48	18.8	0.2	1.82
S3_SRA3_R3	S3	S3_SRA3	90.43	1.83	17.06	2.57	897.19	1.88	0.96	0.47	1.76	7.03	0.16	0.64	3.22	0.03	0.22	0.66	3030.47	0.26	0.19	5.71	0.22	0.91	33.55	18.75	0.33	5774.27	0.55	1	4.66	0.24	32.77	0.11	1.31	0.19	20.87	1.73	1.79	0.32	3.99	0.46	22.85	0.11	0.21	0.42	14.69	0.38	0.84
S3_SRA5_R1	S3	S3_SRA5	29.58	1.18	12.76	4.14	431.17	3.22	0.82	0.21	6.25	16.22	0.05	0.69	2.41	0.05	0.35	0.54	2308.9	0.15	0.16	6.59	0.12	0.47	23.41	21.2	0.49	4247.49	0.74	0.49	2.96	0.15	15.51	0.12	0.86	0.13	8.75	1.18	0.99	0.35	3.45	0.47	32.22	0.12	0.26	0.69	17	0.19	0.65
S3_SRA5_R2	S3	S3_SRA5	0.47	2.07	17.44	27.47	589.97	6.73	6.64	0.64	3.79	10.44	0.16	0.38	1.08	0.02	5.37	0.61	5219.94	0.48	0.31	17.89	0.24	0.84	9.72	35.05	1.25	8737.27	0.27	1.38	1.83	0.71	71.18	0.08	3.2	0.22	12.42	2.05	1.44	1.11	4.33	0.84	27.99	0.91	0.24	0.22	53.93	0.56	1.21
S3_SRA5_R3	S3	S3_SRA5	107.69	1.16	16.14	1.97	371.55	2.43	1.1	0.2	8.84	1.9	0.11	0.09	0.92	0.01	0.58	0.95	3375.32	0.18	0.22	11.78	0.09	0.54	45.31	21.21	0.33	6066.63	1.19	0.73	3.79	0.16	14.94	0.13	1.98	0.16	3.46	1.09	0.5	0.61	5.08	0.69	32.96	0.31	0.31	0.54	23.99	0.2	2.19
S3_SRA8_R1	S3	S3_SRA8	53.21	1.69	4.98	3.31	747.44	2.05	0.79	0.69	0.09	2.63	0.09	0.75	6.97	0.01	0.14	0.5	2891.43	0.28	0.21	5.95	0.22	0.92	13.35	18.27	0.27	8114.77	0.4	1.43	1.35	0.13	42.76	0.12	1.09	0.19	25.71	0.65	2.36	0.22	6.76	0.57	25.66	0.08	0.1	0.42	12.38	0.47	0.47
S3_SRA8_R2	S3	S3_SRA8	85.99	2.2	4.25	1.34	838.86	1.09	0.82	0.65	0.06	5	0.11	0.88	6.52	0.03	0.09	0.49	2855.98	0.28	0.2	4.02	0.28	0.81	17.09	17.07	0.25	7265.9	0.45	1.64	0.89	0.14	45.64	0.1	0.8	0.16	35.02	0.45	2.77	0.26	3.32	0.67	23.48	0.09	0.09	0.72	15.23	0.54	0.8
S3_SRA8_R3	S3	S3_SRA8	164.66	1.25	7.53	1.54	1019.16	2.29	0.9	0.32	0.89	7.34	0.06	1.18	4.16	0.03	0.14	1.03	2326.67	0.17	0.22	10.33	0.15	0.82	25.08	16.22	0.29	6280.9	0.62	1.8	3.23	0.14	25.87	0.11	1.16	0.15	16.5	0.69	1.64	0.66	4.73	0.7	25.38	0.21	0.17	0.65	16.57	0.32	0.84
S4_KQ228_R1	S4	S4_KQ228	0.09	6.42	24.26	17.91	116.32	6.65	3.13	0.55	8.34	5.9	0.11	1.47	3.59	0.21	2.67	2.4	785.59	0.17	0.15	5.18	0.4	0.95	1.51	11.29	0.53	2257.79	0.11	0.77	0.1	0.76	20.19	0.21	3.74	0.32	25.31	2.98	1.29	3.52	3.11	0.63	22.72	0.72	0.33	0.59	34.1	0.43	0.02
S4_KQ228_R2	S4	S4_KQ228	0.16	6.04	19.15	10.89	4.06	2.49	1.25	1.17	7.17	4.59	0.14	1.06	4.71	0.19	1.46	0.41	1726.32	0.27	0.1	6.77	0.48	0.36	5.15	13.51	0.34	4719.16	0.3	0.39	0.95	0.41	9.18	0.17	2.97	0.31	18.97	1.02	0.88	0.98	1.95	0.33	6.27	0.86	0.33	0.45	27.75	0.41	0.04
S4_KQ228_R3	S4	S4_KQ228	0.41	5.91	34.12	3.51	15.51	2.66	0.75	0.86	6.16	4.8	0.15	4.31	5.72	0.29	0.59	0.97	1286.78	0.22	0.11	5.86	0.5	0.37	4.92	10.88	0.19	3372.58	0.93	0.37	2.04	0.35	10.38	0.2	2.52	0.31	39.32	1.63	1.16	1.92	1.61	0.26	6.57	0.87	0.47	1.69	29.54	0.41	0.09
S4_KQ236_R1	S4	S4_KQ236	1.2	4.64	45.37	4.42	NA	14.85	1.25	1.58	16.57	NA	0.38	2.45	16.68	0.27	0.53	0.56	NA	0.36	0.34	7.88	0.89	0.59	10.32	NA	0.43	NA	1.52	1.07	4.95	0.39	11.33	0.21	5.33	0.25	22.93	7.03	2.71	2.16	2.52	0.94	11.16	1.43	0.99	0.98	33.9	0.32	0.11
S4_KQ236_R2	S4	S4_KQ236	0.43	5.43	31.66	3.27	145.71	10.44	1.23	1.93	11.22	9	0.25	1.54	6.94	0.25	0.52	0.47	3278.4	0.42	0.33	8.03	0.48	0.57	7.73	17.03	0.29	6701.99	1.21	1.02	4.26	0.34	12.24	0.19	3.74	0.3	22.68	5.66	1.62	1.75	4.05	0.47	10.36	1.31	0.64	1.54	36.33	0.36	0.07
S4_KQ236_R3	S4	S4_KQ236	0.55	6.6	31.34	1.85	74.02	3.16	0.94	1.6	2.77	7.21	0.23	5.96	13.58	0.29	0.47	0.42	2496.74	0.38	0.24	4.74	0.93	0.49	7.52	13.2	0.17	5368.4	1.07	0.73	2.28	0.26	17.34	0.23	2.92	0.33	51.15	1.5	2.35	2.88	3.29	0.23	5.99	0.92	0.35	1.21	26.71	0.45	0.07
S4_KQB09-20432_R1	S4	S4_KQB09-20432	0.52	3.91	60.3	1.77	360.61	22.94	1.1	0.39	40.29	18.59	0.3	1.55	3.41	0.26	0.43	1.42	1954.62	0.19	0.48	9.74	0.28	0.72	22.38	18.5	0.59	6071.26	1.82	0.98	6.53	0.53	12.07	0.25	10.12	0.27	11.79	9.38	1.89	0.98	5.35	0.47	28.54	1.1	1.74	1.09	25.11	0.55	0.03
S4_KQB09-20432_R2	S4	S4_KQB09-20432	1.65	4.81	32.15	4.33	461.11	3.07	1.33	0.87	18.07	7.26	0.17	2.83	7.88	0.27	0.3	1.41	1633.32	0.25	0.54	4.89	0.52	0.91	26.48	16.27	0.59	4559.56	1.44	0.98	4.28	0.42	12.49	0.34	6.5	0.25	22.9	3.59	2.78	1.1	3.13	0.79	26.68	0.96	0.57	1.17	24.18	0.39	0.09
S4_KQB09-20432_R3	S4	S4_KQB09-20432	0.46	4.11	39	1.71	272.54	2.78	1.24	0.47	24.96	5.85	0.13	2.51	2.03	0.43	0.62	1.25	2309.49	0.21	0.5	7.59	0.25	0.51	27.63	19.63	0.65	5624.25	1.94	1.1	3	0.38	9.4	0.22	6.72	0.24	15	2.18	1.26	1.38	4.6	0.38	20.39	1	0.37	1.16	24.37	0.31	0.05
S4_MQ239_R1	S4	S4_MQ239	0.16	5.96	24.89	5.57	313.98	27.53	0.77	1.18	11.66	24.4	0.3	3.8	2.86	0.19	0.46	1.08	2420.87	0.36	0.19	6.59	0.49	0.56	4.5	9.77	0.23	5317.83	0.69	0.55	4.24	0.39	15.89	0.22	4.28	0.23	46.38	12.45	1.31	0.59	1.27	0.94	11.24	0.86	1.22	1.11	34.5	0.58	0.01
S4_MQ239_R2	S4	S4_MQ239	0.29	4.76	13.83	5.61	195.28	5.14	0.64	1.34	1.98	9.15	0.15	2.49	2.72	0.18	0.57	0.51	2490.19	0.4	0.15	4.78	0.32	0.43	8.85	9.73	0.21	5323.98	0.57	0.38	1.42	0.29	13.15	0.16	2.66	0.28	22.14	4	2.16	0.91	0.9	0.81	6.65	0.34	0.24	0.53	25.13	0.47	0.01
S4_MQ239_R3	S4	S4_MQ239	0.76	5.14	2.43	1.56	160.33	0.7	0.65	0.46	1.43	3.64	0.14	0.89	0.27	0.16	0.46	0.67	2700	0.2	0.15	0.53	0.15	0.24	13.33	11.18	0.24	5821.6	0.97	0.43	1.78	0.26	8.48	0.13	1.14	0.26	9.08	0.47	0.23	1.5	0.94	0.72	7.44	0.13	0.13	0.95	31.48	0.1	NA
S4_Q124_R1	S4	S4_Q124	0.04	4.34	22.35	30.69	164.5	10.47	4.93	1.32	10.15	12.22	0.23	0.44	0.66	0.16	6.23	1.59	1989.62	1.09	0.46	8.27	0.17	0.71	3.5	25.9	29.76	7406.71	0.1	1.22	1.12	0.56	62.77	0.11	3.13	0.38	22.95	3.58	0.42	48.25	11.78	16.97	3.51	0.56	0.29	0.23	35.65	0.28	0.01
S4_Q124_R2	S4	S4_Q124	0.16	5.21	50.38	5.51	128.8	13.87	1.08	1.79	42.97	27.05	0.5	1.16	7.13	0.16	0.69	0.9	3857.58	0.43	0.44	10.78	0.62	0.53	11.42	21.06	0.26	8220.36	1.4	1	7.13	0.4	16.03	0.19	5.63	0.28	20.73	14.82	1.8	1.5	4.13	1.67	15.63	0.59	1.31	0.88	45.79	0.62	0.06
S4_Q124_R3	S4	S4_Q124	0.9	5.17	26.13	23.98	197.26	9.42	5.14	2.25	7.26	11.98	0.26	1.13	13.47	0.14	6.86	0.73	3589.31	0.86	0.55	11.33	0.86	0.92	5.82	30.28	9.97	8544.14	0.22	0.87	0.58	0.86	52.66	0.2	5.22	0.31	18.59	6.41	2.96	33.86	3.27	3.36	16.34	0.66	0.29	0.32	48.11	0.77	0.26
S4_Q135_R1	S4	S4_Q135	0.11	5.16	59.19	3.97	89.27	7.05	0.58	1.31	9.65	16.24	0.28	0.44	4.52	0.06	0.47	0.6	1898.09	0.41	0.34	6.32	0.4	0.54	4.2	13.62	0.29	5068.86	0.42	0.79	2.26	0.33	11.32	0.19	6.07	0.34	16.17	13.39	2.55	0.81	2.33	0.85	10.84	0.42	0.8	0.72	36.31	0.75	0.01
S4_Q135_R2	S4	S4_Q135	0.36	4.69	20.38	1.35	6.52	1.19	0.54	1.57	3.74	2.58	0.08	0.89	9.9	0.07	0.26	0.13	2288.98	0.4	0.16	5.34	0.56	0.31	4.53	11.2	0.12	5684.45	0.3	0.48	1.31	0.18	11.11	0.12	1.41	0.26	20.93	1.33	1.61	0.49	1.31	0.54	2.47	0.15	0.17	0.73	21.59	0.66	0.11
S4_Q135_R3	S4	S4_Q135	0.14	2.07	34.21	3.62	35.91	5.62	0.5	0.42	19.61	NA	0.18	3.05	0.34	0.23	0.59	0.4	2985.26	0.21	0.26	6.77	0.09	0.11	3.2	10.38	0.14	9128.41	1.59	0.58	1.94	0.28	9.44	0.14	3.41	0.23	13.21	9.85	0.11	3.27	2.21	0.81	4.44	0.78	0.8	0.62	35.72	0.06	0.01
S4_Q138_R1	S4	S4_Q138	0.29	4.42	42.82	2.07	80.81	17.09	0.66	0.79	20.52	22.61	0.15	0.92	2.86	0.16	0.52	0.39	2386.26	0.24	0.17	4.18	0.33	0.33	7.46	15.32	0.3	6899.66	0.88	0.72	3.75	0.51	13.72	0.14	5.5	0.21	22.88	9.91	0.6	1.05	2.28	0.42	9.19	1.09	0.69	1.13	21.41	0.28	0.01
S4_Q138_R2	S4	S4_Q138	1.23	3.6	32.13	2.48	104.81	11.34	0.86	0.23	23.3	18.37	0.1	1.53	0.21	0.1	0.58	0.4	3117.13	0.14	0.21	3.76	0.14	0.28	10.69	18.24	0.41	7907.77	1.58	0.86	4.96	0.45	11.24	0.17	4.68	0.21	13.56	9.76	0.22	1.24	4.08	0.44	14.99	1.21	0.68	0.9	19.33	0.1	0.02
S4_Q138_R3	S4	S4_Q138	0.5	4.16	34.58	1.51	65.84	13.7	0.49	0.68	12.18	10.57	0.11	0.73	3.36	0.06	0.18	0.44	1600.9	0.19	0.14	4.69	0.35	0.36	3.93	9.81	0.16	4703.08	0.49	0.63	2.63	0.31	10.27	0.14	5.28	0.25	22.28	7.41	1.15	0.34	3.33	0.24	8.69	0.68	0.61	1.06	12.06	0.38	0.02
S4_Q151_R1	S4	S4_Q151	0.56	4.21	11.71	3.26	58.18	5.11	0.69	0.74	3.48	17.88	0.19	0.38	8.62	0.06	0.37	0.59	1067.56	0.25	0.17	4.63	0.68	0.5	1.68	8.4	0.27	3427.44	0.2	0.57	2.56	0.27	11.16	0.17	2.49	0.31	21.1	2.39	3.2	0.59	2.06	0.15	5.23	0.62	0.27	0.32	29.57	0.42	0.48
S4_Q151_R2	S4	S4_Q151	2.05	4.89	8.52	3.22	48.15	6.88	0.71	0.66	3.98	9.89	0.17	0.88	9.53	0.16	0.18	0.56	2389.85	0.21	0.18	4.28	0.44	0.34	2.72	10.36	0.21	7022.19	0.84	0.66	3.32	0.17	11.03	0.21	2.66	0.21	15.25	3.13	1.59	1.45	1.69	0.26	6.36	1.22	0.36	0.92	37.64	0.37	0.37
S4_Q151_R3	S4	S4_Q151	0.07	4.25	16.44	1.56	43.91	5.07	0.67	0.83	5.72	1.69	0.1	0.9	1.59	0.1	0.59	0.66	1451.78	0.26	0.15	1.88	0.22	0.22	2.14	10.26	0.8	4225.7	0.57	0.65	3.76	0.19	10.96	0.22	1.6	0.22	19.05	2.83	0.41	1.04	2.22	0.13	3.92	1.11	0.26	1.44	34.9	0.17	0.03
S4_Q155_R1	S4	S4_Q155	0.03	3.69	17.34	1.49	15.63	4.76	0.39	0.55	4.32	25.51	0.1	1.24	1.13	0.1	0.43	0.5	1246.32	0.18	0.12	3.86	0.23	0.18	3.53	11.34	0.25	3687.54	0.37	0.14	2.56	0.25	11.36	0.11	1.63	0.19	26.6	2.51	0.26	2.09	1.67	0.14	4.89	0.89	0.21	1.15	16.03	0.16	0.01
S4_Q155_R2	S4	S4_Q155	0.94	3.31	20.63	1.67	4.28	2.02	0.85	0.85	9.58	8.27	0.17	0.57	8.08	0.13	0.63	0.35	2307.02	0.22	0.11	5.83	0.32	0.34	8.68	17.04	0.13	6725.93	0.67	0.22	4.36	0.22	15.37	0.16	2.33	0.28	20.66	1.25	1.67	2.15	5.14	0.16	6.85	0.89	0.25	1.44	24.25	0.31	0.06
S4_Q155_R3	S4	S4_Q155	0.13	2.63	18.89	1.06	25.39	1.44	0.5	0.18	10.98	0.76	0.1	1.33	0.27	0.15	0.41	0.82	1095.79	0.09	0.12	1.49	0.1	0.17	7.06	10	0.1	3216.87	2.07	0.19	3.76	0.19	9.95	0.23	1.59	0.17	11.84	0.85	0.42	2.22	1.35	0.14	5.96	0.69	0.18	2.37	20.5	0.08	0.03
S4_Q157_R1	S4	S4_Q157	1.52	8.49	27.62	1.46	35.82	13.22	1.07	2.55	2.08	13.43	0.28	4.3	18.76	0.17	0.3	0.52	2271.41	0.57	0.26	2.88	0.92	0.56	7.18	14.35	0.35	5992.64	0.42	0.57	2.75	0.38	20.06	0.2	4.45	0.42	62.33	4.35	2.47	0.36	2.27	0.67	11.37	2.09	0.4	0.5	35	0.87	0.04
S4_Q157_R2	S4	S4_Q157	0.67	8.32	37.19	1.24	62.7	34.17	0.88	1.46	8.48	19	0.24	4.66	2.96	0.24	0.39	0.69	1966.26	0.39	0.26	1.77	0.62	0.62	4.97	12.44	0.31	5305	0.58	0.56	3.89	0.55	18.79	0.2	7.28	0.36	49.39	10.31	3.61	0.72	6.23	0.61	11.82	1.64	0.71	0.55	38.54	0.52	0.29
S4_Q157_R3	S4	S4_Q157	0.46	4.22	159.28	3.81	NA	15.1	0.43	0.28	45.06	NA	0.22	2.22	1.96	0.19	4.09	4.45	NA	0.19	0.1	0.53	0.24	0.3	16.73	NA	0.08	NA	0.97	0.11	6.03	0.19	10.52	0.27	7.63	0.25	16.5	2.42	1.18	0.66	3.15	0.22	12.69	2.57	0.64	0.16	67.55	0.21	0.14
S4_Q186_R1	S4	S4_Q186	0.57	6.4	52.81	2.66	127.83	12.82	0.72	0.39	25.36	34.24	0.29	0.72	5.35	0.16	0.61	2.04	1189.82	0.17	0.24	2.06	0.31	0.37	3.79	9.27	0.4	2796.03	1.6	0.32	4.59	0.31	9.93	0.3	9.39	0.25	11.25	6.14	1.37	0.4	2.67	0.38	15.41	1.33	0.73	0.42	20.74	0.46	0.03
S4_Q186_R2	S4	S4_Q186	0.32	5.92	30.82	8.33	130.79	13.42	1.61	0.39	11.59	19.45	0.29	0.71	1.9	0.08	1.18	1.05	2073.49	0.19	0.23	9.93	0.25	0.39	5.87	12.42	0.86	4950.9	0.83	0.43	3.45	0.47	15.26	0.29	8.26	0.34	14.59	5.48	0.88	0.6	4.94	0.77	14.54	2.68	0.45	0.35	20.56	0.31	0.05
S4_Q186_R3	S4	S4_Q186	0.1	9.43	38.74	2.44	63.45	17.09	0.91	1.16	7.21	14.32	0.32	4.2	2.75	0.12	0.56	0.77	1740.26	0.34	0.26	2.42	0.61	0.49	2.99	12.38	0.28	4095.45	1.32	0.34	3.66	0.32	14.33	0.23	9.86	0.34	51.87	5.37	2.18	0.7	4.27	0.3	9.61	1.67	0.43	0.48	24.44	0.52	0.07
S4_Q200_R1	S4	S4_Q200	2.81	7.36	30.38	1.74	270.9	4.93	1.1	0.48	17.81	3.44	0.16	1.03	2.19	0.16	0.45	1.9	1738.88	0.2	0.24	1.11	0.34	0.6	18.87	15.74	0.43	3964.62	1.46	0.42	7.78	0.46	8.75	0.27	3.62	0.24	13.95	3.15	1.09	0.33	2.1	0.22	22.43	1.69	0.29	0.27	44.06	0.43	0.03
S4_Q200_R2	S4	S4_Q200	1.45	8.66	43.16	30.81	180.31	17.52	5.12	0.65	7.46	27.25	0.29	2.77	17.12	0.19	5.55	1.64	2603.43	0.33	0.3	9.83	0.66	0.85	12.02	19.68	1.62	6057.51	0.3	0.52	0.22	1.06	35.78	0.26	7.23	0.37	35.7	9.1	2	3.88	2.05	1.16	21.57	2.67	0.35	0.21	67.76	0.62	0.12
S4_Q200_R3	S4	S4_Q200	1.22	7.28	35.86	1.58	40.59	2.72	1	0.46	21.17	4.34	0.13	1.16	2.84	0.17	0.44	1.03	1601.5	0.17	0.16	1.99	0.3	0.31	28.06	15.77	0.15	3642.47	1.48	0.24	4.63	0.36	14.77	0.22	3.21	0.25	13.9	2.45	0.94	0.42	4.35	0.2	10.91	1.59	0.26	0.33	47.82	0.4	0.03
S4_Q208_R1	S4	S4_Q208	1.72	4.15	4.54	2.41	211.08	1.23	1.4	0.56	0.27	3.31	0.1	2.43	9.63	0.19	1.09	1.16	2243.83	0.25	0.21	3.8	0.53	0.52	10.94	14.78	0.87	5224.36	1.08	0.94	1.56	0.49	16.01	0.29	1.37	0.27	25.58	0.52	2.56	1.99	2.54	0.15	17.79	0.93	0.07	0.23	35.4	0.3	0.21
S4_Q208_R2	S4	S4_Q208	0.06	4.28	9.82	1.46	43.87	2.09	0.89	0.3	1.32	2.51	0.14	3.62	0.65	0.33	0.39	0.48	3159.64	0.18	0.14	5.8	0.27	0.19	12.48	15.15	0.27	7120.74	1.01	0.69	1.94	0.31	10.65	0.12	1.4	0.24	27.16	0.71	0.16	2.54	3	0.12	8.59	1.05	0.12	0.77	33.96	0.07	NA
S4_Q208_R3	S4	S4_Q208	2.01	4.65	28.98	2.31	69.9	19.8	0.73	0.39	8.66	13.96	0.17	1.17	11.33	0.28	0.75	0.9	2177.78	0.2	0.14	1.67	0.64	0.39	6.15	15.4	0.24	5357.4	1.98	0.44	3.49	0.48	11.61	0.22	2.69	0.24	19.08	5.39	2.29	2.73	4.25	0.34	10.33	1.18	0.46	0.71	41.29	0.24	0.24
S4_Q237_R1	S4	S4_Q237	0.58	4.41	19.16	1.83	193.2	3.26	0.67	0.57	8.34	6.34	0.12	1.24	9.68	0.18	0.57	1.08	1515.31	0.2	0.11	1.79	0.5	0.46	2.34	13.63	0.14	4411.77	0.56	0.59	3.41	0.38	10.2	0.16	1.81	0.29	21.39	5.22	1.49	1.21	6.65	0.41	12.43	0.62	0.49	1.66	25.93	0.27	0.07
S4_Q237_R2	S4	S4_Q237	0.19	6.17	28.01	2.35	167.69	5	0.77	0.64	11.12	8.99	0.18	0.68	2.02	0.23	0.63	0.84	1957.3	0.21	0.11	2.3	0.38	0.43	5.24	15.79	0.24	5435.4	0.82	0.68	3.24	0.33	7.42	0.16	2.48	0.31	20.95	5.84	0.97	1.56	1.99	0.73	11.72	0.76	0.57	1.62	29.68	0.3	NA
S4_Q237_R3	S4	S4_Q237	0.33	5.41	47.44	3.56	69.49	4.07	0.69	0.19	8.06	10.35	0.22	2.75	3.01	0.4	0.46	0.7	2137.68	0.16	0.11	3.38	0.4	0.25	3.55	15.04	0.15	5563.24	1.04	0.52	3.24	0.36	11.51	0.16	3.78	0.29	26.03	7.17	0.58	3.45	4.1	1.2	10.11	0.96	0.83	1.21	29.19	0.06	0.01
S4_Q238_R1	S4	S4_Q238	0.22	2.68	12.11	2.86	5.76	14.98	0.66	0.21	0.69	13.29	0.24	3.98	0.56	0.27	0.53	0.69	1220.28	0.14	0.09	1.35	0.18	0.12	3.36	18.09	0.22	3861.37	1.35	0.28	3.03	0.54	15.98	0.22	1.8	0.22	39.39	3.69	0.12	2.39	4.95	0.42	5.94	1.35	0.4	0.56	26.95	0.04	0.02
S4_Q238_R2	S4	S4_Q238	0.29	4.51	26.45	2.92	14.43	19.19	0.71	0.77	7.15	39.65	0.13	0.98	3.94	0.26	0.9	0.77	1987.94	0.23	0.15	3.62	0.32	0.25	3.49	14.73	0.82	5463.09	1.31	0.5	6.54	0.61	12.54	0.12	4.32	0.25	14.56	5.19	0.87	0.83	3.35	0.6	6.63	1.88	0.49	0.73	30.88	0.29	0
S4_Q238_R3	S4	S4_Q238	0.04	3.89	5.89	1.21	NA	3.94	0.77	0.55	1.03	NA	0.06	0.54	0.73	0.15	0.85	0.91	NA	0.16	0.08	2.19	0.24	0.19	5.67	NA	0.3	NA	2.35	0.4	2.21	0.42	7.79	0.08	1.39	0.23	10.34	1.1	0.47	1.25	3.37	0.1	3.82	1.2	0.17	0.65	34.16	0.23	0.01
S4_Q240_R1	S4	S4_Q240	0.34	5.75	41.63	2.75	72.21	7.42	0.82	0.96	0.39	9.91	0.21	0.51	6.26	0.06	0.2	0.64	2425.05	0.35	0.25	2.93	0.52	0.5	7.72	15.04	0.28	6464.98	0.58	0.45	4.14	0.41	13.29	0.13	4.24	0.33	22.72	5.07	1.57	0.44	1.82	0.46	13.34	0.73	0.4	0.69	28.86	0.63	0.01
S4_Q240_R2	S4	S4_Q240	1.09	6.93	49.28	6.42	183.23	13.52	0.88	0.49	0.43	19.47	0.24	1.67	1.48	0.08	0.42	0.77	2456.98	0.22	0.33	3.44	0.35	0.37	10.13	13.79	0.29	6126.71	1.24	0.57	4.31	0.43	17.3	0.25	6.12	0.27	27.8	8.29	0.33	0.73	2.47	0.67	21.38	0.99	0.62	0.28	28.63	0.22	0.02
S4_Q240_R3	S4	S4_Q240	1.47	4.84	45.24	2.99	104.93	7.87	0.84	0.6	0.45	12.22	0.18	0.72	2.69	0.07	0.45	0.77	2588.93	0.25	0.29	3.84	0.38	0.38	7.76	12.49	0.29	5718.3	1.54	0.55	5.46	0.5	13.62	0.15	4.1	0.22	11.28	6.03	0.72	1.78	2.75	0.41	12.54	1.15	0.57	0.32	32.75	0.25	0.04
S4_Q241_R1	S4	S4_Q241	0.11	4.69	21.35	4.53	109.66	13.84	0.76	1.22	0.27	4.82	0.23	1.63	5.37	0.11	0.36	0.39	3058.92	0.42	0.25	3.68	0.6	0.58	7.06	14.91	0.35	7730.25	0.55	0.79	2.84	0.61	11.35	0.12	5.84	0.31	27.7	6.89	2.72	0.54	2.56	0.37	13.36	1.12	0.3	0.55	19.43	0.64	0.07
S4_Q241_R2	S4	S4_Q241	0.17	4.81	33.46	5.44	57.19	6.5	0.75	0.35	0.27	11.81	0.29	0.14	0.68	0.02	0.68	0.45	2929.64	0.21	0.24	3.46	0.23	0.27	12.1	15.68	0.29	7079.18	1.63	0.65	5.12	0.57	9.11	0.16	6.76	0.22	6.7	4.8	0.21	1.75	4.21	0.55	12.08	1.35	0.68	0.23	23.18	0.13	0
S4_Q241_R3	S4	S4_Q241	0.16	5.06	19.08	14.69	46.4	8.11	2.69	1.01	0.78	6.13	0.18	0.48	3.95	0.05	12.64	0.54	2344.21	0.34	1.62	3	0.4	0.37	3.33	10.09	6.58	5221.76	0.44	0.52	1.05	1.6	20.71	0.16	6.07	0.35	12.59	4.35	0.86	2.54	4.39	0.74	7.64	1.23	0.14	0.26	29.04	0.39	0.01
S4_Q253_R1	S4	S4_Q253	0.43	3.23	37.87	2.16	161.92	4.36	0.57	0.23	0.4	16.54	0.11	1.01	1.29	0.15	0.2	1.98	1050.29	0.15	0.17	1.88	0.19	0.4	9.11	10.94	0.5	2686.35	0.69	0.63	5.21	0.36	9.75	0.2	2.86	0.2	12.68	3.38	0.61	1.36	3.07	0.18	23.84	0.67	0.33	0.73	14.32	0.18	0.05
S4_Q253_R2	S4	S4_Q253	2.21	3.39	24.63	0.93	112.62	4.29	0.73	0.48	0.52	11.64	0.14	0.43	6.28	0.03	0.31	1.69	1768.5	0.22	0.18	3.75	0.42	0.54	11.15	11.94	0.36	4343.19	0.75	0.78	4.09	0.45	9.85	0.15	2.64	0.22	9.54	4.47	2.19	1.41	1.62	0.24	18.09	0.79	0.4	0.37	18.38	0.3	0.41
S4_Q253_R3	S4	S4_Q253	1.25	4.35	29.44	1.1	15.07	3.54	0.58	0.75	0.37	4.21	0.14	0.42	8.68	0.03	0.34	0.95	1885.55	0.23	0.11	2.66	0.46	0.38	9.26	14.47	0.21	4883.35	0.66	0.45	2.19	0.33	9.12	0.09	3.01	0.29	9.84	2.33	1.64	1.96	1.27	0.19	6.59	0.82	0.15	0.4	22.25	0.4	0.05
S4_QN05-1743_R1	S4	S4_QN05-1743	16.88	2.35	3.82	1.75	285.69	5.3	1.28	0.31	14	NA	0.17	1.19	2.29	0.33	3.69	0.88	1448.27	0.2	0.17	3.43	0.23	0.6	22.92	11.76	1.33	4303.84	3.13	1.1	5.58	0.34	7.56	0.44	3.6	0.24	5.73	1.31	2.23	2.23	2.02	0.48	20.16	1.21	0.23	0.7	22.06	0.32	0.06
S4_QN05-1743_R2	S4	S4_QN05-1743	0.61	2.89	9.96	14.89	147.93	9.9	10.11	2.72	4.28	4.59	0.1	0.34	7.63	0.06	6.61	0.46	3445.28	0.63	0.17	11.42	0.29	0.66	2.89	27.75	15.84	9887.58	0.18	1.71	0.73	0.7	81.05	0.14	2.75	0.25	10.72	2.03	1.68	27.45	2.81	1.36	8.76	2.33	0.31	0.14	39.16	0.51	0.05
S4_QN05-1743_R3	S4	S4_QN05-1743	0.33	3.99	10.46	3.6	15.69	3.8	0.99	1.5	5.72	2.3	0.11	0.4	4.82	0.1	1.03	0.48	2342.04	0.39	0.09	6	0.38	0.32	9.6	14.86	0.45	7215.52	0.77	0.79	1.96	0.3	12.42	0.15	3.22	0.2	11.58	2.3	0.87	1.25	2.53	0.6	7.34	1.04	0.28	0.21	22.28	0.41	0.04
S4_SRA1_R1	S4	S4_SRA1	0.36	3.18	7.88	1.29	3.34	2.57	0.61	1.51	1.67	0.91	0.1	0.15	5.78	0.06	0.5	0.26	2038.7	0.43	0.07	7.46	0.28	0.31	2.19	11.16	0.14	5991.74	0.15	0.17	1.28	0.18	10	0.05	0.89	0.27	10.08	1.23	0.68	0.78	3.55	0.21	3.55	0.81	0.15	0.3	15.15	0.49	0.03
S4_SRA1_R2	S4	S4_SRA1	0.71	2.55	12.09	0.95	11.11	6.52	0.61	1.79	5.86	1.69	0.13	0.03	6.88	NA	0.36	0.24	2437.53	0.45	0.08	3.62	0.27	0.28	1.78	11.85	0.11	7102.47	0.3	0.26	1.99	0.13	8.52	0.08	1.3	0.2	7.17	3.09	0.9	0.58	3.02	0.31	5.56	0.89	0.27	0.18	15.31	0.35	0.07
S4_SRA1_R3	S4	S4_SRA1	0.31	2.51	6.29	2.07	4.52	2.92	0.78	0.9	2.82	NA	0.12	0.51	3.3	0.16	0.55	0.3	3324.11	0.36	0.1	8.13	0.22	0.2	4.45	13.52	0.18	9077.39	0.57	0.32	1.43	0.17	17.2	0.06	1.14	0.23	9.99	1.13	0.36	1.12	6.95	0.28	5.4	0.92	0.11	0.39	20.5	0.2	0.03
S4_SRA2_R1	S4	S4_SRA2	3.47	3.77	10.4	10.69	367.25	20.2	3.53	1.57	10.47	10.64	0.14	1.26	4.62	0.36	5.86	1.94	2432.64	0.45	0.22	12.98	0.44	1.08	8.77	21.42	1.14	6137.55	0.64	1.3	3.01	1.04	17.32	0.34	6.3	0.34	13.37	7.79	2.78	1.24	1.57	1.09	26.71	1.44	0.36	0.26	50.63	0.6	0.15
S4_SRA2_R2	S4	S4_SRA2	3.2	3.46	10.13	13.66	104.03	20.49	3.56	0.69	21.38	8.53	0.16	1.18	4.44	0.31	6.31	1.16	2737.63	0.26	0.18	10.26	0.36	0.57	5.36	19.44	0.99	6403.69	2.03	0.9	1.96	0.82	17.47	0.36	6.16	0.28	13.74	12.08	1.52	1.93	3.17	2	15.95	1.57	0.41	0.41	51.82	0.47	0.17
S4_SRA2_R3	S4	S4_SRA2	5.68	2.39	6.39	0.78	53.24	2.7	0.74	0.39	6.44	2.7	0.07	1.15	10.72	0.29	0.37	1.01	1552.34	0.16	0.09	6.51	0.36	0.43	11.41	13.96	0.23	4207.8	0.97	0.65	2.91	0.25	9.39	0.12	2.38	0.26	9.12	1.93	2.39	1.35	4.09	0.22	8.54	0.8	0.26	0.7	35.88	0.38	0.08
S4_SRA3_R1	S4	S4_SRA3	0.47	0.69	1.41	6.48	113.47	0.65	1.24	0.26	0.17	NA	0.04	0	0.71	NA	0.67	0.49	2247.22	0.16	0.11	1.17	0.08	0.32	5.14	14.66	0.26	5291.79	0.1	0.9	0.45	0.28	28.12	0.1	0.93	0.13	3.99	0.31	0.35	0.39	2.05	0.35	12.24	0.08	0.06	0.57	27.21	0.49	0.01
S4_SRA3_R2	S4	S4_SRA3	0.49	2.61	49.32	2.2	33.25	1.68	0.38	0.55	12.9	2.57	0.16	0.15	5.41	0.03	0.1	0.36	2428.38	0.26	0.09	2.79	0.24	0.39	6.1	14.03	0.13	5861.34	0.41	0.28	2.16	0.18	46.55	0.09	2.63	0.21	10.93	3.91	1.31	0.27	5.86	0.39	8.13	0.21	0.27	0.4	9.08	0.58	0.01
S4_SRA3_R3	S4	S4_SRA3	0.75	1.24	17.47	1.53	55.07	1.41	0.45	0.12	19.14	NA	0.17	0.25	0.03	0.06	0.16	0.61	1760.2	0.11	0.11	5.17	0.03	0.29	12.65	14.07	0.14	4296.99	0.77	0.37	3.3	0.2	18.62	0.07	2.45	0.2	4.31	2.27	0.05	0.71	4.4	0.4	8.78	0.11	0.22	0.53	9.93	0.11	0
S4_SRA5_R1	S4	S4_SRA5	0.15	2.71	21.93	2.44	6.85	2.18	0.44	0.48	4.55	1.38	0.08	0.65	1.93	0.04	0.5	0.24	2643.03	0.24	0.09	4.1	0.19	0.25	5.58	14.22	0.32	5949.39	0.29	0.1	1.23	0.13	31.06	0.06	1.87	0.21	22.55	0.9	0.56	0.29	4.53	0.56	8.3	0.09	0.14	0.46	13.45	0.37	0.03
S4_SRA5_R2	S4	S4_SRA5	0.32	1.86	10.64	1.41	7.35	1.57	0.44	0.27	3.44	0.98	0.06	0.21	2.47	0.03	0.44	0.34	2265.05	0.17	0.08	4.76	0.12	0.23	10.48	13.81	0.15	5010.55	0.32	0.12	1.8	0.12	14.88	0.03	1.33	0.16	6.8	0.59	0.55	0.32	3.68	0.5	8	0.09	0.12	0.27	13.74	0.31	0.01
S4_SRA5_R3	S4	S4_SRA5	0.02	0.9	1.67	0.1	3.25	0.32	0.37	0.21	0.66	NA	0	0.01	0.22	0	0.23	0.24	2790.63	0.11	0.06	0.39	0.06	0.12	6.5	14.28	0.06	5999.87	0.2	0.11	0.33	0.08	10.76	0.03	0.2	0.1	2.5	0.1	0.08	0.22	0.92	0.42	5.04	0.05	0.02	0.46	13.05	0.35	0
S4_SRA8_R1	S4	S4_SRA8	0.15	2.56	11.33	2.37	41.83	4.54	0.38	0.53	0.46	5.08	0.1	0.63	2.93	0.03	0.12	0.51	2055.39	0.21	0.11	4.43	0.26	0.39	3.3	12.16	0.14	5791.09	0.21	0.43	1.14	0.11	28.84	0.07	2.81	0.2	26.75	0.84	1.62	0.34	3.29	0.48	11.2	0.07	0.11	0.56	7.36	0.5	0.03
S4_SRA8_R2	S4	S4_SRA8	0.19	2.49	8.91	1.1	36.54	2.43	0.4	0.56	0.26	0.31	0.07	0.35	3.91	0.02	0.09	0.39	1903.32	0.23	0.1	4.39	0.29	0.41	2.69	11.31	0.11	4892.02	0.18	0.35	1.06	0.1	39.07	0.05	1.88	0.2	17.42	0.95	2.22	0.23	5.55	0.46	9.38	0.07	0.12	0.44	8.47	0.48	0.17
S4_SRA8_R3	S4	S4_SRA8	0.34	1.71	7.31	1.01	19	1.44	0.35	0.44	1.11	1.27	0.08	0.04	4.35	0	0.14	0.71	1630.54	0.18	0.08	2.98	0.17	0.34	3.72	9.94	0.08	4638.22	0.18	0.35	1.33	0.08	12.55	0.04	1.64	0.17	5.12	0.26	1.38	0.23	2.7	0.42	8.41	0.05	0.08	0.18	6.83	0.33	0.02
S5_KQ228_R1	S5	S5_KQ228	0.55	5.29	87.93	10.37	1.31	24.68	0.31	0.14	72.21	57.18	0.37	1.14	7.86	0.24	0.7	2.08	51.44	0.17	0.04	4.78	0.6	0.41	1.58	2.98	0.06	135.22	0.32	0.14	5.46	0.12	8.69	0.17	5.96	0.27	16.41	1.52	1.39	1.27	1.6	0.18	7.16	0.93	0.84	1.55	18.79	0.46	0.12
S5_KQ228_R2	S5	S5_KQ228	0.07	4.9	148.89	12.96	0.66	85.59	0.32	0.14	143.12	37.06	0.55	1.7	0.4	0.22	2.44	1.38	114.84	0.07	0.02	4.69	0.17	0.17	3.33	3.38	0.07	250.64	0.35	0.11	6.12	0.07	8.95	0.12	12.18	0.22	15.7	6.07	0.28	1.36	3.74	2.74	3.08	1.39	3.63	0.97	26.27	0.21	0.01
S5_KQ228_R3	S5	S5_KQ228	0.1	7.42	98.66	8.32	0.9	31.95	0.32	0.24	27.54	23.83	0.46	0.46	5.05	0.12	0.69	1.63	249.03	0.12	0.05	4.27	0.58	0.4	1.61	6.37	0.08	672.26	0.23	0.16	2.99	0.13	10.24	0.11	6.17	0.32	23.32	2.92	1.42	1.05	3.16	0.36	3.73	0.81	1.06	0.96	33.94	0.46	0.02
S5_KQ236_R1	S5	S5_KQ236	1.69	3.33	77.61	5.28	5.14	23.25	0.35	0.17	68.48	40.1	0.5	1.73	12.62	0.23	0.94	0.86	265.91	0.1	0.06	5.18	0.57	0.41	1.73	4.08	0.04	584.01	0.6	0.08	4.29	0.16	12.29	0.19	4.34	0.26	21.42	2.72	2.44	1.59	1.99	0.38	2.98	1.2	1.03	1.25	17.65	0.4	0.22
S5_KQ236_R2	S5	S5_KQ236	0.39	5.82	84.3	5.53	2.11	20.2	0.32	0.24	25.68	27.45	0.56	0.83	7.43	0.14	0.48	0.76	261.43	0.11	0.05	4.54	0.46	0.42	2.04	4.29	0.06	550.08	0.43	0.07	3.52	0.16	12.77	0.13	4.44	0.34	22.99	1.86	2.02	1.39	3.28	0.3	2.6	1.1	0.73	1.22	22.33	0.43	0.01
S5_KQ236_R3	S5	S5_KQ236	0.11	3.66	85.56	4.53	1.57	16.04	0.35	0.15	75.94	20.29	0.46	1.6	0.74	0.21	0.74	1.34	407.3	0.08	0.07	4.77	0.18	0.18	3.46	4.99	0.04	1057.73	0.65	0.12	4.46	0.16	11.24	0.14	5.1	0.23	16.98	2.09	0.57	2.04	2.98	0.66	2.51	1.14	1.47	1.01	23.16	0.25	0
S5_KQB09-20432_R1	S5	S5_KQB09-20432	0.17	5.27	106.42	5.56	18.67	11.88	0.43	0.49	44.24	20.65	0.1	3.01	8.57	0.17	0.63	2.04	309.86	0.15	0.28	2.75	0.65	0.45	5.24	12.58	0.16	1180.74	0.3	0.23	3.12	0.24	12.33	0.15	7.12	0.27	32.71	2.93	1.38	0.54	2.9	0.44	11.93	1.26	0.67	0.9	11.95	0.29	0.03
S5_KQB09-20432_R2	S5	S5_KQB09-20432	0.08	4.58	111.95	4.26	9.52	6.24	0.41	0.23	38.01	9.1	0.14	6.02	0.37	0.29	0.95	2.39	868.63	0.21	0.33	2.78	0.19	0.18	19.14	16.88	0.32	3500.9	1.19	0.26	2.71	0.34	8.81	0.2	7.58	0.22	31.11	1.29	0.17	1.81	2.04	0.44	13	1.22	0.58	0.8	23.44	0.11	0
S5_KQB09-20432_R3	S5	S5_KQB09-20432	0.16	5.26	90.79	3.75	4.48	5.77	0.44	0.56	58.9	10.57	0.14	0.66	3.84	0.14	0.9	2.14	779.4	0.13	0.21	3.14	0.45	0.36	10.01	18.1	0.18	3102.69	0.54	0.26	2.68	0.25	6.75	0.09	5.53	0.26	12.13	2.07	1.03	0.84	1.3	0.51	11.49	1.01	0.55	0.61	20.93	0.45	0.04
S5_MQ239_R1	S5	S5_MQ239	0.08	4.49	87.43	9.93	8.68	32.59	0.18	0.17	31.56	32.77	0.24	2.1	2.63	0.09	0.49	0.87	115.54	0.1	0.04	3.4	0.37	0.28	1.44	1.57	0.02	210.8	0.17	0.05	2.94	0.12	12.17	0.12	3.59	0.22	31.73	7.31	0.7	0.75	1.26	0.92	2.7	0.41	1.18	0.94	17.29	0.55	0.01
S5_MQ239_R2	S5	S5_MQ239	0.13	3.55	54.98	11.06	2.53	41.73	0.25	0.15	91.24	29.53	0.36	0.76	0.14	0.13	0.53	1.05	471	0.13	0.04	5	0.12	0.13	1.4	3.35	0.03	998.56	0.53	0.06	3.98	0.18	10.52	0.06	5.31	0.24	8.7	7.43	0.09	2.76	1.51	1.05	3.53	0.38	1.18	0.85	19	0.09	NA
S5_MQ239_R3	S5	S5_MQ239	0.09	3.98	112.24	14.12	6.57	24.62	0.29	0.12	145.89	NA	0.5	2.52	0.29	0.17	0.78	1.68	265.97	0.13	0.05	5.5	0.14	0.17	1.82	2.15	0.03	486.55	0.51	0.08	7.11	0.16	13.25	0.11	7.38	0.3	16.14	9.93	0.15	3.74	2.22	1.06	4.21	0.67	2.7	0.73	29.29	0.17	0
S5_Q124_R1	S5	S5_Q124	0.13	3.21	88.85	10.01	5.16	25.38	0.28	0.24	79.26	0.85	0.26	1.65	3.32	0.1	0.3	2.21	164.23	0.09	0.18	3.95	0.3	0.3	1.07	5.88	0.05	453.22	0.27	0.13	6.31	0.18	10.55	0.14	4.03	0.17	23.41	3.98	0.53	1.77	1.9	1.2	8.05	0.32	1.13	0.9	27.79	0.38	0.03
S5_Q124_R2	S5	S5_Q124	0.26	4.7	77.64	10.24	1	49.22	0.32	1.31	41.95	42.13	0.47	0.74	4.69	0.1	1.09	0.77	1406.83	0.27	0.17	4.93	0.35	0.28	1.21	18.39	0.09	5297.53	0.34	0.15	3.5	0.34	11.75	0.09	5.88	0.27	21.05	7.19	0.68	1.54	1.14	1.54	5.02	0.39	0.98	0.79	39.42	0.56	0.03
S5_Q124_R3	S5	S5_Q124	0.1	4.31	92.71	15.16	8.5	68.74	0.47	0.62	57.54	24.42	0.26	5.08	0.14	0.44	1.81	1.04	1963.12	0.25	0.36	4.85	0.15	0.16	2.25	22.14	0.16	5312.32	0.78	0.25	3.83	0.46	18.79	0.13	5.95	0.29	23.85	9.09	0.05	4.16	2.41	2.4	8.38	0.43	0.82	1	58.89	0.08	0.01
S5_Q135_R1	S5	S5_Q135	0.59	4.08	107.96	8.9	2.87	19.21	0.3	0.31	124.56	44.98	0.36	1.51	7.56	0.09	0.34	1.54	216.59	0.19	0.14	4.55	0.37	0.25	4.58	5.21	0.05	618.96	0.45	0.15	4.77	0.18	8.19	0.22	8.2	0.16	21.21	4.98	0.75	1.11	0.69	1.25	6.23	0.73	1.63	0.64	43.76	0.42	0.04
S5_Q135_R2	S5	S5_Q135	1.77	6.48	75.77	7.37	0.79	10.45	0.39	0.52	62.03	14.39	0.28	1.12	9.91	0.11	0.92	0.42	422.13	0.18	0.1	4.52	0.45	0.3	4.04	6.32	0.27	1240.87	0.25	0.11	1.96	0.24	15.95	0.2	5.66	0.3	17.12	5.54	1.44	1.21	5.72	1.32	2.48	0.7	0.63	0.73	27.48	0.34	0.15
S5_Q135_R3	S5	S5_Q135	0.16	5.6	116.08	7.74	1.11	34.22	0.35	1.24	56.2	47.35	0.46	1.5	6.49	0.11	0.83	0.72	1296.72	0.27	0.15	6.57	0.54	0.35	1.74	12.41	0.24	4362.8	0.65	0.19	3.21	0.35	13.58	0.16	6.85	0.28	28.46	12.86	1	1.96	1.15	1.51	3.68	0.92	1.57	0.9	55.96	0.67	0.05
S5_Q138_R1	S5	S5_Q138	0.19	3.14	72.73	10.98	2.03	56.82	0.81	0.17	78.13	23.21	0.28	0.36	0.71	0.09	2.5	1.84	517.21	0.17	0.15	4.82	0.15	0.16	0.44	8.45	0.54	1742.41	0.41	0.18	2.86	0.34	14.16	0.12	9.3	0.22	7.83	4.29	0.16	2.55	2.75	0.61	4.43	1.19	0.6	0.62	12.21	0.16	0.02
S5_Q138_R2	S5	S5_Q138	0.19	4.06	133.63	5	8.67	65.52	0.43	0.42	73	45.15	0.24	0.83	4.23	0.12	0.63	1.68	649.51	0.17	0.11	4.99	0.29	0.28	0.47	9.88	0.02	1978.32	0.56	0.29	5.06	0.28	12.75	0.13	10.2	0.22	23.03	6.06	0.67	1.06	2.02	0.26	5.13	1.32	1.01	1.31	7.02	0.33	0.02
S5_Q138_R3	S5	S5_Q138	0.27	4.72	134.01	5.99	14.44	80.79	0.3	0.13	66.61	59.57	0.3	3.06	2.59	0.16	0.36	1.75	218.37	0.14	0.08	4.25	0.31	0.2	0.12	5.43	0.05	499.8	0.38	0.16	4.43	0.21	16.39	0.15	9.29	0.2	31.11	5.61	0.31	1.54	1.89	0.34	3.98	0.99	1.43	0.86	4.75	0.24	0.01
S5_Q151_R1	S5	S5_Q151	0.57	4.03	45.39	20.79	13.82	37.45	0.65	0.27	41.6	31.93	0.51	1.27	2.18	0.14	0.65	0.67	102.01	0.12	0.05	3.56	0.27	0.27	0.36	3.18	0.18	222.43	0.06	0.08	0.8	0.18	23.11	0.16	6.75	0.26	18.91	5.5	0.74	2.05	3.03	0.54	2.15	0.94	0.72	0.94	24.54	0.27	0.1
S5_Q151_R2	S5	S5_Q151	0.33	3.96	46.26	5.31	1.7	80.02	0.29	0.61	18.08	30.92	0.34	1.24	3.8	0.1	0.34	0.43	805.52	0.17	0.05	1.42	0.32	0.2	0.41	9.54	0.03	2736.6	0.25	0.08	3.65	0.14	13.3	0.1	4.89	0.22	28.8	10.25	0.64	1.36	2.98	0.56	2.16	1.27	1.06	0.69	36.7	0.26	0.07
S5_Q151_R3	S5	S5_Q151	0.46	4.72	57.51	9.68	1.94	94.69	0.2	0.16	22.83	37.79	0.61	0.59	7.8	0.08	0.23	0.52	178.23	0.07	0.05	2.92	0.53	0.31	0.48	3.54	0.03	449.96	0.16	0.08	3.82	0.08	10.34	0.15	9.13	0.27	23	7.71	1.32	0.71	3.69	0.46	1.96	0.68	1.58	1.1	26.48	0.34	0.09
S5_Q155_R1	S5	S5_Q155	0.07	4.85	63.48	9.07	1.85	22.11	0.16	0.16	7.43	33.24	0.35	6.59	1.22	0.29	0.74	0.6	194.22	0.1	0.07	3.45	0.41	0.21	0.89	7.18	0.05	655.93	0.33	0.06	2.66	0.18	21.47	0.17	5.72	0.22	50.85	3.44	0.26	3.13	3.27	0.2	3.14	0.94	0.42	1.57	13.37	0.27	0.01
S5_Q155_R2	S5	S5_Q155	0.19	6.14	64.16	7.02	1.33	9.49	0.2	0.15	23.19	35.79	0.38	0.23	3.2	0.07	0.47	0.55	108.27	0.12	0.04	4.22	0.41	0.28	0.71	3.22	0.04	264.13	0.17	0.07	3.36	0.09	8.97	0.13	3.81	0.34	26.7	2.15	0.69	1	2.22	0.12	2.53	0.79	0.45	1.8	8.59	0.33	0.03
S5_Q155_R3	S5	S5_Q155	0.07	5.27	88.48	8.17	1.65	16.77	0.19	0.11	42.28	63.1	0.45	0.32	1.95	0.1	0.35	0.81	45.41	0.09	0.04	5.26	0.37	0.29	0.58	2.15	0.04	101.3	0.12	0.07	4.27	0.1	14.39	0.11	3.9	0.32	21.15	2.6	0.43	1.17	4.84	0.09	2.37	0.93	0.49	1.68	10.04	0.31	0.02
S5_Q157_R1	S5	S5_Q157	0.4	4.23	145.31	6.43	3.68	219.56	0.31	0.41	72.21	79.54	0.58	0.83	1.6	0.2	0.41	2.42	480.71	0.16	0.08	1.17	0.19	0.16	0.74	9.92	0.07	1849.85	0.39	0.25	4.57	0.18	9.79	0.08	13.2	0.22	10.33	9.37	0.36	0.73	1.34	0.69	6.16	2.56	1.96	0.16	16.87	0.19	0.01
S5_Q157_R2	S5	S5_Q157	0.34	5.87	99.23	4.96	2.49	168.75	0.39	1.02	46.84	64.3	0.57	1.01	7.52	0.11	0.58	1.41	913.09	0.28	0.12	2.47	0.46	0.35	0.56	10.96	0.14	3104.85	0.44	0.1	4.48	0.24	12.93	0.11	11.76	0.33	22.94	11.49	1.2	0.92	3.56	0.9	5.03	2.1	1.83	0.56	27.5	0.54	0.04
S5_Q157_R3	S5	S5_Q157	1.56	5.12	98.14	4.53	6.35	113.98	0.39	0.93	43.09	46.72	0.45	0.4	25.77	0.09	0.53	2	817.89	0.26	0.15	4.13	0.7	0.41	0.55	10.04	0.15	2702.8	0.35	0.17	4.19	0.22	11.53	0.11	11.09	0.3	16.85	7.89	2.06	1.33	1.81	0.53	4.98	1.57	1.27	0.74	22.48	0.63	0.12
S5_Q186_R1	S5	S5_Q186	3.57	7.1	86.41	7.94	8.04	113.57	0.35	0.35	48.81	50.09	0.67	0.54	18.35	0.1	1.05	3.32	248.38	0.2	0.13	3.28	0.69	0.31	0.41	4.51	0.09	621.14	0.34	0.11	3.74	0.14	9.34	0.13	22.88	0.27	15.69	7.32	1.49	0.47	3.5	0.42	5.74	1.73	1.82	0.53	13.5	0.47	0.63
S5_Q186_R2	S5	S5_Q186	0.28	6.43	100.76	7.45	5.71	131.78	0.42	0.4	25.26	54.67	0.56	1.87	3.47	0.17	1.46	2.79	447.35	0.26	0.12	3.2	0.31	0.18	1.04	6.53	0.09	1293.04	0.42	0.16	3.58	0.15	12.61	0.15	24.48	0.28	21.18	7.09	0.31	0.51	5.62	0.35	7.83	2.06	0.95	0.56	16.05	0.29	0.03
S5_Q186_R3	S5	S5_Q186	0.38	6.05	103.31	7.97	2.65	169.29	0.38	0.26	49.76	84.5	0.69	2.61	5.37	0.15	1.48	3.23	364.51	0.13	0.12	4.25	0.5	0.27	0.49	5.5	0.1	945.54	0.66	0.13	4.85	0.15	10.84	0.16	30.88	0.28	31.6	8.49	0.71	0.7	1.41	0.62	5.98	1.57	1.84	0.94	19.22	0.4	0.07
S5_Q200_R1	S5	S5_Q200	0.15	8.19	154.48	3.97	7.5	13.68	0.39	0.21	23.46	50.89	0.23	2.73	0.94	0.21	3.78	3.72	299.32	0.19	0.1	0.76	0.31	0.28	15.07	10.59	0.07	860.77	0.71	0.12	4.75	0.17	14.81	0.28	6.76	0.21	22.69	2.08	0.61	0.48	6.22	0.22	12.25	1.68	0.56	0.16	59.69	0.2	0.03
S5_Q200_R2	S5	S5_Q200	0.73	7.75	91.2	3.5	2.53	21.12	0.45	0.73	62.21	52.52	0.36	0.84	10.89	0.1	1.13	2.5	880.62	0.27	0.09	3.11	0.67	0.33	2.04	13.96	0.12	2788.09	0.6	0.14	3.65	0.21	10.07	0.15	7.1	0.27	20.58	3.37	0.97	0.64	1.51	0.41	7.06	2.08	0.62	0.74	67.32	0.5	0.17
S5_Q200_R3	S5	S5_Q200	0.09	7.58	90.7	3.2	1.48	10.54	0.4	0.38	66.1	29.8	0.26	0.5	1.88	0.08	0.66	1.72	615.72	0.14	0.06	2.65	0.39	0.26	2.34	10.46	0.05	1824.31	0.39	0.09	2.99	0.15	11.57	0.1	5.19	0.3	16.24	2.64	0.7	0.54	3.19	0.19	4.69	1.3	0.51	0.58	55.08	0.57	0.01
S5_Q208_R1	S5	S5_Q208	0.14	4.42	36.31	3.8	4.79	13.07	0.32	0.19	2.85	19.84	0.22	4.96	0.37	0.31	3.43	1.19	214.69	0.19	0.06	2.23	0.26	0.14	1.15	6.18	0.06	545.03	0.55	0.15	1.82	0.24	16.67	0.21	2.52	0.29	41.13	2.46	0.06	2.3	6.33	0.12	6.27	1.57	0.24	1.42	21.93	0.03	0.02
S5_Q208_R2	S5	S5_Q208	1.05	6.15	73.05	4.94	5.96	11.55	0.36	0.32	13.74	29.95	0.23	0.43	13.95	0.1	0.72	0.78	780.15	0.14	0.06	2.98	0.66	0.27	2.69	11.05	0.07	2449.05	0.54	0.11	2.07	0.26	13.84	0.11	3.85	0.24	18.08	3.57	1.77	1.87	2.83	0.16	4.6	1.21	0.41	0.62	26.16	0.27	0.11
S5_Q208_R3	S5	S5_Q208	0.11	4.44	83.5	6.36	NA	49.1	0.38	0.5	41.75	NA	0.26	0.7	3.5	0.17	1.37	1	NA	0.16	0.09	2.81	0.4	0.25	3.73	NA	0.18	NA	2.04	0.18	4.57	0.32	9.45	0.11	5.63	0.22	11.78	6.55	0.79	3.1	3.22	0.27	5.06	1.66	0.81	0.55	60.83	0.27	0.02
S5_Q237_R1	S5	S5_Q237	0.45	3.62	85.53	6.72	12.95	11.72	0.26	0.15	50.45	43.34	0.37	1.69	1.99	0.31	3.37	1.58	115.07	0.15	0.03	3.67	0.21	0.18	0.63	4.86	0.04	273.43	0.41	0.08	4.45	0.25	16.76	0.1	3.14	0.25	19.76	4.74	0.44	1.91	7.17	0.92	4.45	0.91	1.11	1.27	12.55	0.1	0.07
S5_Q237_R2	S5	S5_Q237	0.32	3.95	69.42	9.09	3.6	28.92	0.24	0.33	40.63	36.5	0.29	1.43	4.48	0.12	0.58	0.82	410.86	0.13	0.03	1.9	0.3	0.22	0.66	7.98	0.06	1488.08	0.33	0.09	3.01	0.25	11.05	0.11	3.56	0.22	23.18	5.7	0.93	1.28	3.82	1.22	2.95	0.91	0.98	1.14	18.22	0.3	0.01
S5_Q237_R3	S5	S5_Q237	0.43	4.15	156.84	11.02	NA	34.76	0.3	0.2	119.69	NA	0.7	1.07	3.1	0.22	1.51	1.63	NA	0.12	0.03	3.23	0.28	0.18	1.49	NA	0.08	NA	0.86	0.11	4.84	0.28	13.94	0.1	7.09	0.18	17.48	8.77	0.56	2.85	2.74	3.81	4.11	1.51	3.12	0.71	25.46	0.23	0.04
S5_Q238_R1	S5	S5_Q238	0.08	3.88	22.05	4.96	1.61	20.25	0.26	0.29	4.9	10.6	0.16	0.78	1.9	0.15	0.68	1.41	464.53	0.12	0.05	2.42	0.27	0.17	2.35	12.53	0.11	1982	0.47	0.14	3.86	0.28	8.46	0.06	2.72	0.17	12.89	3.23	0.44	2.1	2.6	0.18	5.05	1.58	0.39	0.55	21.44	0.25	NA
S5_Q238_R2	S5	S5_Q238	0.1	3.41	38.67	6.97	1.13	57.04	0.35	0.26	9.37	15.22	0.27	2.03	0.61	0.12	0.98	0.8	1329.06	0.17	0.06	2.56	0.21	0.11	3.03	19.03	0.19	5477.66	0.65	0.17	4.4	0.28	12.1	0.04	4.69	0.21	19.44	3.3	0.13	3.1	4.36	0.29	4.45	2.55	0.4	0.27	28.76	0.07	NA
S5_Q238_R3	S5	S5_Q238	0.12	4.5	57.45	8.84	1.18	76.71	0.24	0.25	18.24	23.58	0.23	2.33	1.94	0.2	1.08	1.16	386.21	0.1	0.05	3.5	0.25	0.14	1.97	10.61	0.09	1717.29	0.71	0.13	4.28	0.19	9.38	0.1	7.18	0.2	26.54	3.38	0.41	1.96	2.05	0.5	2.52	1.23	0.59	0.89	20.94	0.2	0
S5_Q240_R1	S5	S5_Q240	0.21	8.06	176.26	14.75	3.77	81.34	0.28	0.27	0.24	68.06	0.66	0.36	3.22	0.11	0.43	2.31	124.23	0.23	0.1	1.91	0.66	0.47	2.99	3.4	0.05	178.78	0.33	0.07	7.56	0.18	19.2	0.13	10.49	0.37	19.39	6.46	2.66	0.6	3.88	0.36	7.26	0.88	1.42	0.73	22.35	0.61	0.18
S5_Q240_R2	S5	S5_Q240	0.31	7.2	163.35	33.71	4.39	147.67	0.78	0.31	0.22	63.25	0.83	2.19	10.5	0.13	0.74	1.48	293.85	0.25	0.13	3.35	0.72	0.63	1.63	4.94	0.12	434.61	0.18	0.06	2.91	0.32	34.11	0.23	12.19	0.52	36.65	12.25	3.11	0.67	2.99	0.4	6.73	0.99	0.78	0.56	25.2	0.89	0.03
S5_Q240_R3	S5	S5_Q240	0.45	4.78	152.14	11.94	7.4	120.32	0.22	0.23	0.16	58.03	0.67	0.47	13.06	0.05	0.72	1.72	257.36	0.17	0.08	4.22	0.75	0.39	1.83	3.47	0.08	374.23	0.22	0.05	7.2	0.21	11.53	0.08	9.34	0.31	16.73	10.09	1.41	0.88	3.52	0.26	5.63	0.92	1.22	0.65	25.43	0.49	0.11
S5_Q241_R1	S5	S5_Q241	0.14	3.99	95.61	11.42	18.25	65.38	0.3	0.25	0.16	67.83	0.51	1.07	0.53	0.13	0.35	2.41	300.29	0.19	0.17	3.56	0.2	0.23	1.64	6.22	0.25	832.46	0.65	0.24	5.88	0.28	11.07	0.15	11.45	0.16	11.78	5.35	0.25	1.39	2.57	0.78	6.78	1.43	1.62	0.78	15.04	0.15	0.01
S5_Q241_R2	S5	S5_Q241	0.19	5.67	90.1	9.02	1.33	81.8	0.27	0.15	0.14	56.28	0.49	6.05	1.37	0.18	0.61	1.24	470.3	0.11	0.13	1.91	0.32	0.17	1.93	6.38	0.08	1394.68	0.59	0.22	3.38	0.29	16.63	0.16	9.86	0.24	40.12	5.44	0.26	2.31	7.35	0.51	4.16	1.16	1.03	0.47	18.3	0.14	0.02
S5_Q241_R3	S5	S5_Q241	0.34	5.66	61.3	7.42	1.33	38.25	0.29	0.2	0.15	40.33	0.4	1.54	2.3	0.12	0.87	0.85	674.75	0.11	0.12	2.97	0.3	0.19	2.38	9.25	0.09	2313.91	0.67	0.23	3.73	0.27	10.72	0.16	9.12	0.2	17.85	4.98	0.2	2.56	3.25	0.7	3.96	1.23	1.06	0.41	17.49	0.16	0.02
S5_Q253_R1	S5	S5_Q253	0.65	4.2	134.39	6.58	3.04	60.71	0.32	0.32	0.25	69.44	0.25	0.7	4.07	0.11	0.37	3.55	169.53	0.2	0.08	3.3	0.36	0.34	2.74	7.68	0.1	418.7	0.24	0.15	5.36	0.21	8.79	0.14	11.91	0.21	10.09	6.02	1.14	1.01	2.21	0.55	10.47	1.55	1.33	0.58	5.28	0.36	0.06
S5_Q253_R2	S5	S5_Q253	0.3	3.52	94.83	2.49	2.07	53.58	0.29	0.42	0.23	19.34	0.28	0.23	9.89	0.04	0.4	2.21	318.48	0.14	0.06	1.68	0.52	0.38	1.89	9	0.1	830.75	0.2	0.15	2.78	0.21	11.71	0.09	8.25	0.3	18.46	3.82	1.75	0.45	1.72	0.27	6.86	0.97	0.51	0.63	6.11	0.62	0.06
S5_Q253_R3	S5	S5_Q253	0.42	4.09	72.07	12.91	4.59	41.48	1.02	0.32	0.66	26.19	0.28	0.21	4.36	0.03	0.94	2.01	461.44	0.12	0.06	2.35	0.41	0.33	4.01	12.75	0.26	1422.98	0.16	0.19	1.03	0.3	12.57	0.08	7.48	0.27	8.51	3.16	1.03	1.59	1.66	0.48	6.55	1.07	0.29	0.2	13.33	0.36	0.06
S5_QN05-1743_R1	S5	S5_QN05-1743	0.65	2.66	17.58	8.41	9.01	30.86	0.19	0.25	16.76	67.07	0.18	0.53	7.87	0.14	0.51	1.88	39.96	0.17	0.04	4.45	0.32	0.42	1.81	2.23	0.01	123.16	0.14	0.1	2.95	0.1	13.37	0.08	4.61	0.3	15.37	1.23	1.55	1.4	8.06	0.17	6.72	1.13	0.64	0.69	4.98	0.44	0.02
S5_QN05-1743_R2	S5	S5_QN05-1743	0.19	2.38	51.75	17.74	5.85	132.32	0.32	0.23	102.59	50.01	0.46	0.85	0.29	0.2	0.85	1.22	412.49	0.15	0.05	5.66	0.07	0.16	5.86	7.74	0.08	1363.47	0.97	0.22	4.68	0.19	10.85	0.09	13.78	0.24	6.08	9.43	0.15	3.3	4.74	3	6.71	1.84	2.57	0.65	13.25	0.11	0.02
S5_QN05-1743_R3	S5	S5_QN05-1743	0.54	2.16	36.63	8.13	7.04	28.35	0.19	0.32	19.7	20.44	0.15	0.42	6.27	0.11	0.29	0.97	304.46	0.14	0.03	5.2	0.22	0.26	1.83	4.95	0.04	895.93	0.09	0.1	1.45	0.1	6.94	0.04	5.46	0.21	7.8	2.77	0.67	1.96	2.95	0.4	3.35	1.17	0.92	0.22	9.57	0.34	0.07
S5_SRA1_R1	S5	S5_SRA1	0.28	2.37	39.12	3.52	9.46	17.29	0.23	0.41	24.65	11.55	0.19	0.17	4.85	0.07	0.34	0.5	342.82	0.16	0.02	4.87	0.28	0.26	0.18	5.6	0.02	1084.95	0.1	0.05	2.12	0.07	13.49	0.05	1.92	0.2	10.16	1.97	0.75	0.57	2.98	0.17	2.53	0.77	0.41	0.3	5.13	0.33	0.06
S5_SRA1_R2	S5	S5_SRA1	0.2	1.91	7.62	2.78	5.79	53.6	0.23	0.69	1.84	4.91	0.19	0.21	7.22	0.05	0.43	0.37	838.26	0.2	0.04	4.65	0.26	0.18	0.86	11.32	0.02	3842.69	0.09	0.04	1.25	0.15	20.45	NA	2.09	0.25	13.41	2.14	0.45	1.12	6.55	0.08	3.09	0.78	0.11	0.31	9.44	0.3	NA
S5_SRA1_R3	S5	S5_SRA1	0.65	3.33	33.11	2.86	6.92	45.66	0.3	0.73	30.37	6.15	0.25	0.26	7.49	0.09	0.86	0.46	606.43	0.21	0.05	5.03	0.38	0.23	0.48	8.64	0.06	2543.88	0.18	0.09	2.65	0.17	9.96	0.04	2.87	0.27	9.96	4.77	0.7	2.11	4.9	0.33	2.8	0.92	0.41	0.27	10.21	0.48	0.11
S5_SRA2_R1	S5	S5_SRA2	3.62	2.34	19.96	8.31	163.56	40.16	0.39	0.18	47.36	33.43	0.19	1.24	4.61	0.33	1.42	2.65	241.81	0.14	0.07	5.81	0.27	0.5	0.79	8.12	0.14	496.39	0.6	0.22	3.63	0.2	10.32	0.38	6.31	0.24	7.63	3.1	2.35	1.66	2.24	0.38	10.01	1.44	0.38	0.46	40.27	0.37	0.1
S5_SRA2_R2	S5	S5_SRA2	0.32	1.57	19.05	22.49	9.35	37.97	1.51	0.49	25.5	8	0.13	0.54	1.65	0.14	2.54	1.29	1115.69	0.15	0.06	6.62	0.2	0.26	0.32	16.86	0.18	4020.57	0.09	0.29	0.2	0.42	11.52	0.09	4.37	0.2	7.04	6.09	0.27	2.99	2.17	0.82	7.14	1.72	0.26	0.14	29.73	0.21	0.02
S5_SRA2_R3	S5	S5_SRA2	1.69	2.96	21.55	1.53	19.8	14.29	0.23	0.38	5.81	10.67	0.13	0.34	13.41	0.09	0.38	1.76	355.88	0.19	0.04	6.16	0.56	0.42	0.36	5.87	0.07	912.95	0.1	0.14	1.81	0.12	14.25	0.07	2.88	0.25	10.01	2.29	1.9	1.24	3.81	0.07	4.15	1.01	0.28	0.37	31.75	0.49	0.33
S5_SRA3_R1	S5	S5_SRA3	0.53	2.05	68.8	2.23	9.31	6.41	0.13	0.11	22.87	8.15	0.15	0.05	8.75	0.01	0.2	0.87	279.77	0.12	0.03	2.45	0.22	0.33	0.78	5	0.03	717.61	0.07	0.09	1.83	0.11	40.71	0.05	3.21	0.2	9.42	1.95	1.58	0.21	4.95	0.24	4.48	0.07	0.26	0.37	4.13	0.54	0.04
S5_SRA3_R2	S5	S5_SRA3	0.12	1.29	83.3	4.21	4.45	22.7	0.18	0.1	181.85	14.88	0.31	0.24	0.37	0.05	0.36	1.41	675.14	0.11	0.03	5.26	0.06	0.16	0.66	7.97	0.05	1740.76	0.32	0.1	3.38	0.15	24.16	0.05	6.11	0.18	4.79	5.23	0.18	1.16	4.4	0.6	5.47	0.37	0.97	0.39	5.56	0.25	0.01
S5_SRA3_R3	S5	S5_SRA3	0.04	1.16	128.07	5.08	8.16	8.86	0.12	0.13	94.28	22.68	0.26	0.13	0.62	0.01	0.16	1.66	434.65	0.13	0.04	4.22	0.05	0.18	0.48	5.11	0.03	1032.49	0.1	0.09	2.14	0.12	26.82	0.04	4.37	0.17	9.25	3.08	0.09	0.42	3.89	0.39	6.25	0.16	0.54	0.28	3.81	0.33	0
S5_SRA5_R1	S5	S5_SRA5	0	0.82	20.09	1.89	3.59	5.16	0.13	0.09	42.68	NA	0.05	0.02	0.13	NA	0.39	0.7	535.69	0.11	0.02	0.6	0.05	0.13	0.4	5.77	0.02	1623.45	0.07	0.06	0.94	0.04	11.18	0.04	2.25	0.1	3.07	0.4	0.06	0.23	1.24	0.42	3.86	0.05	0.23	0.23	5.11	0.35	NA
S5_SRA5_R2	S5	S5_SRA5	0.08	2.26	47.99	2.92	2.43	10.03	0.23	0.19	17.86	6.71	0.11	0.41	1.16	0.03	0.74	0.81	901.25	0.17	0.04	4.73	0.16	0.25	1.38	7.28	0.05	2187.23	0.14	0.07	1.79	0.07	31.42	0.05	3.56	0.17	11.3	1.36	0.8	0.76	4.46	0.62	5.1	0.07	0.22	0.39	9.1	0.34	0.11
S5_SRA5_R3	S5	S5_SRA5	0.03	1.84	53.99	3.73	4.32	33	0.2	0.06	81.62	11.1	0.15	0.47	0.26	0.03	0.72	0.69	634.21	0.1	0.03	4.33	0.07	0.13	1.24	6.96	0.04	1588.48	0.23	0.05	2.84	0.05	12.87	0.04	6.41	0.12	8.63	2.75	0.07	0.52	3.65	0.53	4.42	0.16	0.48	0.45	10.06	0.18	0
S5_SRA8_R1	S5	S5_SRA8	0.01	0.75	2.14	0.08	3.89	1.75	0.1	0.1	0.35	NA	0.01	0.02	0.12	NA	0.16	1.86	174.71	0.1	0.03	0.16	0.06	0.16	0.2	4.2	0.02	520.81	0.04	0.05	0.18	0.04	8.87	0.04	0.15	0.11	3.04	0.12	0.06	0.5	1.3	0.46	2.67	0.01	0.02	0.39	1.52	0.37	0
S5_SRA8_R2	S5	S5_SRA8	0.01	0.46	3.26	0.1	2.77	2.05	0.1	0.09	2.16	NA	0.02	0	0.28	NA	0.16	2.5	197.79	0.09	0.03	0.17	0.04	0.13	0.14	3.1	0.02	619.62	0.06	0.05	0.31	0.03	15.52	0.04	0.16	0.11	2.41	0.13	0.14	0.45	2.06	0.24	2.16	0.01	0.05	0.37	1.29	0.37	0
S5_SRA8_R3	S5	S5_SRA8	0.03	1.88	55.31	3.6	5.37	14.55	0.11	0.07	27.6	4.15	0.17	0.19	1.66	0.02	0.18	1.08	75.81	0.08	0.03	3.83	0.14	0.27	0.19	2.2	0.02	174.9	0.04	0.03	1.75	0.05	15.36	0.04	2.68	0.21	10.85	1	0.79	0.42	4.25	0.39	2.16	0.04	0.28	0.34	1.29	0.47	0.01
[truncated: 26 more columns]

## Sheet: Supplemental Dataset 2
Supplemental Dataset 2, Commercial Agronomic Traits (Matrix 360 samples X 17 traits)
Genot	Sample	Brix_March_2018	Pol_March_2018	Purity_March_2018	CCS_March_2018	Fibre_March_2018	Brix_June_2018	Pol_June_2018	Purity_June_2018	CCS_June_2018	Fibre_June_2018	Brix_Sept_2018	Pol_Sept_2018	Purity_Sept_2018	CCS_Sept_2018	Fibre_Sept_2018	Plot_Wt(kg)_Sept_2018	TCH_Sept_2018
KQ228	KQ228_R1	13.7904	38.9688	72.8115	6.31236	10.382	21.538	80.773	99.5653	15.3737	11.6743	28.2492	109.486	104.417	20.1488	13.9529	310.84	102.25
KQ228	KQ228_R2	12.9162	34.814	68.9918	5.42814	10.0483	19.698	73.626	95.0412	13.9577	11.7838	25.9354	98.3238	92.1349	17.6232	13.4813	417.12	137.211
KQ228	KQ228_R3	14.6162	39.2797	71.1239	5.95592	11.7798	18.4824	65.3616	87.583	12.1668	10.394	28.313	111.424	107.025	20.9138	13.1572	303.42	99.8092
KQ236	KQ236_R1	12.738	26.807	57.7617	2.97741	11.2936	17.9504	61.62	86.9912	11.1475	11.8417	26.8488	101.022	100.894	18.4273	13.5973	293.88	96.6711
KQ236	KQ236_R2	10.9344	24.0414	56.1626	2.90693	10.5694	18.128	57.046	84.6181	9.84056	11.4985	28.1596	115.317	109.299	21.6644	14.7341	303.2	99.7368
KQ236	KQ236_R3	11.5132	21.614	50.2957	1.88265	11.1162	17.4528	56.7418	80.0052	9.78899	12.1668	27.5988	107.147	99.7917	19.5464	13.9026	274.68	90.3553
KQB09-20432	KQB09_20432_R1	10.608	22.236	53.6161	2.4229	12.6039	16.9388	54.3038	83.2433	9.13238	14.8426	25.3152	94.3488	95.6383	16.6599	15.4894	311.26	102.388
KQB09-20432	KQB09_20432_R2	11.4816	23.4936	53.2198	2.41952	13.0134	17.0986	53.4358	81.9127	8.81823	14.8814	23.4896	88.3404	95.2108	15.7651	15.4879	312.36	102.75
KQB09-20432	KQB09_20432_R3	11.1398	33.0488	81.1539	5.556	13.6435	15.477	44.2575	73.9309	6.77779	15.1832	26.151	97.4625	102.123	17.3885	15.9657	314.16	103.342
MQ239	MQ239_R1	11.2528	28.8496	66.7437	4.34282	9.79744	18.396	64.113	89.0719	11.8264	11.0041	25.41	99.4875	97.3821	18.6151	12.2565	301.5	99.1776
MQ239	MQ239_R2	11.4648	30.702	68.2535	4.76021	10.8008	16.968	56.9539	82.7626	10.2917	10.549	26.598	104.687	102.565	19.4133	13.9302	268	88.1579
MQ239	MQ239_R3	10.6212	23.8712	59.8385	3.02835	10.4876	19.5804	62.5041	86.2033	10.7023	12.5337	25.1878	97.8943	98.7709	18.5417	11.4022	214.2	70.4605
Q124	Q124_R1	13.0604	30.7043	60.1402	4.062	9.87179	19.1404	68.6373	95.1246	13.1256	9.81427	24.6896	100.131	100.096	19.7385	9.59273	170.1	55.9539
Q124	Q124_R2	13.266	26.224	54.1466	2.58835	9.84473	16.2656	49.712	77.9711	8.63391	8.74944	24.2528	92.432	96.2054	17.5036	10.6582	114.76	37.75
Q124	Q124_R3	11.2312	20.7555	46.6631	1.77651	7.94815	16.7692	55.0458	85.2907	9.93202	10.3939	16.2864	49.7536	77.9302	8.64108	8.70388	101.91	33.523
Q135	Q135_R1	10.706	23.6239	55.8405	2.85804	11.0077	19.9034	72.1362	95.8645	13.3366	13.0666	28.6824	109.44	102.641	20.0599	13.2201	412.51	135.694
Q135	Q135_R2	11.7272	23.6791	54.0499	2.42402	11.6764	16.96	59.4766	91.0512	10.8044	13.7111	26.355	106.659	100.296	19.8514	13.8374	328.68	108.118
Q135	Q135_R3	12.1426	32.7	73.3789	5.11348	11.3731	16.8504	56.4978	83.5882	10.2522	10.3993	27.8844	110.5	106.901	21.1037	11.8738	199.68	65.6842
Q138	Q138_R1	12.9336	30.957	60.6352	4.12254	11.292	19.293	68.1032	93.5838	12.6596	11.3841	24.2668	99.7761	100.576	19.2341	12.156	204.36	67.2237
Q138	Q138_R2	11.73	25.5612	55.4792	3.05953	9.44475	19.5764	64.6261	87.4265	11.4474	11.3485	24.7968	93.0312	96.4605	17.2545	11.8207	233.25	76.727
Q138	Q138_R3	12.98	26.18	55.3075	2.67829	10.8808	20.7126	71.3841	92.679	12.8404	12.52	24.9672	98.056	95.8072	18.2653	12.5307	245.68	80.8158
Q151	Q151_R1	13.3056	32.6484	65.9166	4.63662	9.42516	18.9108	71.0532	92.8923	13.8306	9.58677	29.21	110.584	102.636	20.247	12.8389	137.76	45.3158
Q151	Q151_R2	13.728	36.0048	67.5962	5.46685	9.40957	19.5328	69.0079	93.578	12.9895	10.1521	25.3968	98.3016	102.315	18.8698	10.7525	61.32	20.1711
Q151	Q151_R3	15.378	42.768	75.5662	6.80805	10.6199	19.7348	74.7883	94.3712	14.4349	10.5055	27.082	111.727	107.316	21.0694	14.5287	90.48	29.7632
Q155	Q155_R1	12.636	30.0996	64.1586	4.06168	11.0736	21.4076	82.7637	101.683	16.0242	11.6126	26.859	102.375	94.2802	18.3273	13.9071	228.25	75.0822
Q155	Q155_R2	14.98	40.7884	71.9595	6.26842	11.543	22.236	90.8406	107.115	17.7604	13.0519	26.381	108.549	112.657	20.8155	14.4643	283.48	93.25
Q155	Q155_R3	13.9302	37.06	71.9908	5.628	11.5842	20.5852	82.0652	102.058	16.0329	12.1419	28.1568	114.374	107.363	21.5813	13.6771	122.4	40.2632
Q157	Q157_R1	11.9382	29.5425	62.3002	4.16547	10.7041	16.728	56.6814	84.5154	10.4635	9.64163	23.6542	102.808	104.31	20.5372	11.4055	144.3	47.4671
Q157	Q157_R2	12.1788	28.7028	59.8907	3.80512	10.5204	16.3664	50.5938	80.4489	8.8163	9.60058	26.1382	101.795	100.644	19.0431	12.5875	96	31.5789
Q157	Q157_R3	12.4432	30.4818	61.5423	4.25785	10.0297	19.2416	62.9552	89.3195	11.1929	11.2171	26.7486	104.912	101.132	19.6612	12.48	174.15	57.2862
Q186	Q186_R1	12.1806	32.6836	67.4842	5.0531	10.5136	18.6136	66.0804	91.581	12.3036	11.3408	27.6398	108.073	104.553	20.1857	13.1292	319.96	105.25
Q186	Q186_R2	11.0696	26.2802	59.9871	3.55861	10.3035	18.5288	65.5716	91.3218	12.2069	11.2208	28.566	112.286	106.804	20.8148	14.1359	227.14	74.7171
Q186	Q186_R3	13.904	35.662	70.0837	5.22547	11.3641	20.8096	74.48	97.1467	13.6154	13.5244	26.166	100.138	94.9131	18.2247	13.078	196.02	64.4803
Q200	Q200_R1	10.8	23.274	58.4631	2.74526	11.1456	17.3196	52.3056	75.1463	8.49202	12.5626	27.5116	111.507	104.215	20.7054	14.5665	274.68	90.3553
Q200	Q200_R2	10.8968	21.889	53.4228	2.24143	11.3821	17.3922	59.1052	83.6486	10.6752	11.0757	24.336	97.2816	98.7956	18.6165	11.6615	378.48	124.5
Q200	Q200_R3	11.3712	24.5037	55.508	2.79721	12.3451	18.1684	58.3424	82.9819	10.0997	11.7376	27.7476	106.898	103.975	19.4242	15.0572	267.54	88.0066
Q208	Q208_R1	14.364	37.5948	70.0212	5.58059	11.5148	21.164	79.211	99.5037	14.9488	12.5412	28.138	113.102	104.159	21.0305	13.9751	328.8	108.158
Q208	Q208_R2	12.747	24.2235	49.6697	2.10263	12.0939	19.7308	68.4158	89.9662	12.3472	12.2808	25.0278	96.8489	92.3655	17.7368	12.6856	318.24	104.684
Q208	Q208_R3	12.733	24.7491	51.8233	2.30579	11.3773	21.428	78.804	97.6768	14.6618	12.7091	26.5848	105.746	99.5244	19.4131	14.3198	331.17	108.938
Q237	Q237_R1	13.2192	34.5924	70.3217	5.28685	9.72372	18.4022	66.3166	88.3386	12.5212	10.0685	27.904	104.705	96.3434	18.8997	12.8325	277.97	91.4375
Q237	Q237_R2	13.886	36.8668	69.7722	5.57357	11.2222	19.824	73.3005	93.9733	14.0456	10.1994	22.9278	87.3131	93.643	16.3345	11.7003	212.8	70
Q237	Q237_R3	12.0972	26.1936	55.0423	3.08341	9.58796	20.856	75.735	96.653	14.1909	11.6552	26.2704	103.178	96.3469	18.9923	13.1146	198.45	65.2796
Q238	Q238_R1	11.3578	24.0563	57.889	2.78307	9.83678	18.6258	64.7019	94.1415	12.1448	10.2824	25.4664	100.948	101.662	19.5961	10.29	224.68	73.9079
Q238	Q238_R2	12.204	28.4148	62.8175	3.74262	10.7779	19.2888	69.282	94.2886	13.1371	10.4072	25.4824	103.53	102.079	20.0352	11.3413	180.91	59.5099
Q238	Q238_R3	11.6424	25.0668	58.2172	2.96488	9.9686	19.3802	67.4056	92.178	12.5762	10.093	25.809	103.341	99.4386	19.7994	11.1066	272.97	89.7928
Q240	Q240_R1	13.002	32.186	67.8749	4.5138	12.1812	18.939	67.3779	92.5871	12.5207	11.6592	28.2384	106.704	98.8633	18.9587	14.9786	334.4	110
Q240	Q240_R2	13.8672	32.3568	62.5451	4.13055	12.4155	18.2328	64.2642	91.979	11.9861	11.1909	25.9584	102.44	96.9233	19.1778	12.0742	312	102.632
Q240	Q240_R3	13.25	32.9024	65.4232	4.60874	11.6207	18.7254	66.2762	86.647	12.2513	10.6841	26.1872	103.282	96.7814	18.9571	13.6035	231	75.9868
Q241	Q241_R1	10.8732	24.0414	56.4931	2.92486	10.8678	19.58	69.641	95.1201	12.7791	13.052	25.3552	97.3856	94.5526	17.7365	13.3689	316.92	104.25
Q241	Q241_R2	11.2312	21.9776	49.4107	2.11924	10.1247	19.9356	68.4315	92.5744	12.375	12.2245	26.7066	106.993	105.397	20.404	12.4977	283.86	93.375
Q241	Q241_R3	12.1472	27.6016	58.9397	3.40953	12.4479	20.9244	77.115	94.2242	14.095	13.7471	25.2	75.9465	75.019	11.3871	14.922	298.68	98.25
Q253	Q253_R1	11.6064	25.532	57.1864	3.0778	10.6888	20.5128	74.148	97.277	13.7428	12.791	26.334	104.863	103.867	19.4088	14.8281	316.68	104.171
Q253	Q253_R2	14.5092	41.0024	74.822	6.4704	12.77	18.584	67.4882	88.954	12.6156	11.2186	26.5032	103.108	99.3917	18.9533	13.651	357.87	117.72
Q253	Q253_R3	12.5256	30.294	61.3727	4.12997	10.8174	18.7476	66.555	87.8266	12.3191	10.9385	26.8812	102.11	102.833	18.2774	16.1	364.19	119.799
QN05-1743	QN05_1743_R1	11.877	25.1985	56.7589	2.89705	9.76349	18.3826	65.2486	92.5734	12.2023	11.2764	28.405	112.136	107.326	20.4285	16.0666	218.88	72
QN05-1743	QN05_1743_R2	11.319	22.8585	53.0885	2.39586	9.67862	18.7916	65.7924	92.997	12.3278	10.4499	24.8888	104.262	105.489	20.4975	11.6993	205.6	67.6316
QN05-1743	QN05_1743_R3	12.3808	25.2492	53.9165	2.67588	9.54884	19.224	65.3724	89.2898	11.9042	10.7828	23.5108	84.9272	91.4422	15.3058	12.4533	182.4	60
SRA1	SRA1_R1	11.4608	24.8976	56.5074	3.04161	7.87995	18.639	65.4327	93.2997	12.5185	8.77573	26.6328	103.421	99.1608	19.6897	10.3502	154.7	50.8882
SRA1	SRA1_R2	11.448	21.9844	50.9595	2.10246	7.86924	15.7728	48.6646	80.481	8.58975	8.68481	22.422	80.5416	95.9895	15.0153	10.8095	120	39.4737
SRA1	SRA1_R3	10.3206	20.4352	51.2254	2.13008	7.24753	17.1564	59.1294	85.8147	11.2001	8.17374	25.308	97.0362	101.385	18.6096	10.3635	126.75	41.6941
SRA2	SRA2_R1	12.1604	31.3504	64.8445	4.6792	9.83639	18.6702	67.3548	97.7523	12.862	10.9546	27.6912	110.052	101.089	20.0339	14.9736	125.61	41.3191
SRA2	SRA2_R2	11.3712	17.6439	39.9685	0.677336	10.5388	14.0526	37.629	73.8262	5.83966	10.5305	24.4522	99.9718	99.9368	19.3903	11.2802	91.26	30.0197
SRA2	SRA2_R3	13.3824	34.5882	65.3546	5.09561	10.4571	19.7726	70.3486	94.1538	12.9983	12.126	25.3968	99.3096	96.2473	18.5333	12.1803	191.88	63.1184
SRA3	SRA3_R1	12.8088	31.8816	66.9949	4.37925	14.3168	18.281	51.7726	69.4564	7.78734	13.1063	27.236	107.173	102.302	19.6909	14.4173	323.85	106.53
SRA3	SRA3_R2	12.2512	22.8904	48.4441	1.90236	12.2984	19.2198	66.5998	86.4675	11.6673	14.1398	27.117	95.7605	96.4386	16.3968	15.9827	268.6	88.3553
SRA3	SRA3_R3	13.161	31.2761	63.254	4.06403	13.4484	19.0688	56.9438	73.0036	8.75883	14.8114	26.8816	101.209	94.0975	17.5571	16.1711	246	80.9211
SRA5	SRA5_R1	11.7502	25.2771	58.7057	2.86677	13.6327	17.6868	62.2914	87.5045	10.8192	16.3051	25.9638	111.747	111.297	20.6156	18.5974	356.29	117.201
SRA5	SRA5_R2	10.6708	17.716	42.8896	0.996818	12.3659	18.656	53.0954	73.4057	7.95339	14.8552	24.64	92.008	99.9495	16.3627	16.3752	440.16	144.789
SRA5	SRA5_R3	11.193	21.7875	51.1968	2.01987	13.3213	18.5592	61.7271	90.1578	10.6705	15.064	24.102	99.6834	101.235	18.4031	16.0721	396.95	130.576
SRA8	SRA8_R1	13.288	30.415	62.6908	3.88464	10.7836	19.3584	68.3316	95.3997	12.6865	11.8679	26.1508	103.041	99.7739	19.5695	11.3621	272.55	89.6546
SRA8	SRA8_R2	13.354	33.561	68.816	4.81027	11.6092	19.215	69.3735	91.9764	12.9891	11.2574	25.6048	103.303	99.2248	19.5892	12.2316	366.24	120.474
SRA8	SRA8_R3	14.014	34.848	67.9179	4.87634	12.1015	19.5464	73.458	96.5967	13.9492	12.2197	25.788	102.186	98.4152	18.9788	13.2915	269.25	88.5691
